# Supplementary material for: Oxidative Stress and Inflammatory Biomarkers for Populations with Occupational Exposure to Nanomaterials: A Systematic Review and Meta-Analysis
Source: Antioxidants (Basel). 2022 Nov 4;11(11):2182. doi: 10.3390/antiox11112182 (PMC9687069; doi:10.3390/antiox11112182)
Supplement: Supplementary file 1 [file antioxidants-11-02182-s001.zip › Table S1.xlsx]

## Sheet: Table S1
Table S1 Extracted data for the meta-analysis.
		Study	Year	Country	Study design	NM type	detection time	sample source	ni	nim	nis	nc	ncm	ncs
Oxidative stress biomarkers	MDA	Ursini CL	2021	Italy	cross-sectional	SiO2NPs	day 3 at a week	EBC	6	0.55	0.37	11	0.42	0.11
		Ursini CL	2021	Italy	cross-sectional	Graphene	day 3 at a week	EBC	6	0.4	0.24	11	0.42	0.11
		Pelclova D	2016	Czech	cross-sectional	IONPs		EBC	14	31.32	2.2	14	20.95	3.59
		Pelclova D	2017	Czech	cross-sectional	TiO2NPs		EBC	22	28.22	1.78	14	21.12	3.55
		Zhao L	2018	China	cross-sectional	TiO2NPs		serum	83	4.24	0.57	85	3.47	0.5
		Pelclova D	2018	Czech	cross-sectional	mixed NPs	post-shift	EBC	19	27.49	9.95	19	18.48	4.74
		Pelclova D	2018	Czech	cross-sectional	mixed NPs	pre-shift	EBC	19	22.98	6.4	19	18.48	4.74
		Pelclova D	2017	Czech	cross-sectional	TiO2NPs		EBC	13	46.07	8.62	45	20.23	5.52	Calcination
		Pelclova D	2017	Czech	cross-sectional	TiO2NPs		EBC	8	48.23	7.94	45	20.23	5.52	micronisation
		Pelclova D	2017	Czech	cross-sectional	TiO2NPs		EBC	9	46.08	5.53	45	20.23	5.52	surface coating
		Pelclova D	2017	Czech	cross-sectional	TiO2NPs		EBC	4	23.73	1.75	45	20.23	5.52	research
		Lee JS	2015	Korea	cross-sectional	MWCNTs		EBC	9	4.11	1.29	4	2.29	0.64
		Pelclova D	2020	Czech	cross-sectional	Mixed NMs	post-shift (2017)	EBC	20	18.73	0.83	20	15.2	0.82
		Pelclova D	2020	Czech	cross-sectional	Mixed NMs	pre-shift (2017)	EBC	20	17.67	0.82	20	15.2	0.82
		Pelclova D	2020	Czech	cross-sectional	Mixed NMs	post-shift (2018)	EBC	21	25.92	1.07	18	18.14	0.72	morning
		Pelclova D	2020	Czech	cross-sectional	Mixed NMs	pre-shift (2018)	EBC	21	18.84	0.36	18	18.14	0.72
		Pelclova D	2020	Czech	cross-sectional	Mixed NMs	post-shift (2018)	EBC	21	25.92	1.07	18	20.14	0.71	afternoon
		Pelclova D	2020	Czech	cross-sectional	Mixed NMs	pre-shift (2018)	EBC	21	18.84	0.36	18	20.14	0.71
		Pelclova D	2020	Czech	cross-sectional	Mixed NMs	post-shift (2017)	Plasma	20	63.79	2.62	20	49.67	2.61
		Pelclova D	2020	Czech	cross-sectional	Mixed NMs	pre-shift (2017)	Plasma	20	52.28	2.61	20	49.67	2.61
		Pelclova D	2020	Czech	cross-sectional	Mixed NMs	post-shift (2018)	Plasma	21	66.89	1.08	18	56.72	0.54	morning
		Pelclova D	2020	Czech	cross-sectional	Mixed NMs	pre-shift (2018)	Plasma	21	59.93	0.54	18	56.72	0.54
		Pelclova D	2020	Czech	cross-sectional	Mixed NMs	post-shift (2018)	Plasma	21	66.89	1.08	18	61.54	1.07	afternoon
		Pelclova D	2020	Czech	cross-sectional	Mixed NMs	pre-shift (2018)	Plasma	21	59.93	0.54	18	61.54	1.07
		Pelclova D	2020	Czech	cross-sectional	Mixed NMs	post-shift (2017)	urine	20	2.21	0.22	20	1.99	0.22
		Pelclova D	2020	Czech	cross-sectional	Mixed NMs	pre-shift (2017)	urine	20	1.99	0.22	20	1.99	0.22
		Pelclova D	2020	Czech	cross-sectional	Mixed NMs	post-shift (2018)	urine	21	1.74	0.22	18	1.74	0.23	morning
		Pelclova D	2020	Czech	cross-sectional	Mixed NMs	pre-shift (2018)	urine	21	1.52	0.21	18	1.74	0.23
		Pelclova D	2020	Czech	cross-sectional	Mixed NMs	post-shift (2018)	urine	21	1.74	0.22	18	1.74	0.23	afternoon
		Pelclova D	2020	Czech	cross-sectional	Mixed NMs	pre-shift (2018)	urine	21	1.52	0.21	18	1.74	0.23
		Chen Z	2021	China	Cross-sectional	TiO2NPs		serum	56	4.47	0.9	44	3.33	0.94
	SOD	Study	Year	Country	Study design	NM type	detection time	sample source	ni	nim	nis	nc	ncm	ncs
		Wu WT	2019	China	Panel	mixed NMs	phase 1(baseline)	serum	53	8.61	3.55	34	7.98	2.17
		Wu WT	2019	China	Panel	mixed NMs	phase 1(baseline)	serum	45	8.11	3.5	34	7.98	2.17
		Wu WT	2019	China	Panel	mixed NMs	phase 2 (6 months)	serum	82	7.67	5.1	74	9.48	5.04
		Wu WT	2019	China	Panel	mixed NMs	phase 2 (6 months)	serum	68	7.79	5.96	74	9.48	5.04
		Wu WT	2019	China	Panel	mixed NMs	phase 3 (18 months)	serum	74	19.57	8.77	73	16.85	7.4
		Wu WT	2019	China	Panel	mixed NMs	phase 3 (18 months)	serum	72	20.3	9.04	73	16.85	7.4
		Wu WT	2019	China	Panel	mixed NMs	phase 4 (30 months)	serum	67	12.1	2.76	78	12.67	3.63
		Wu WT	2019	China	Panel	mixed NMs	phase 4 (30 months)	serum	65	11.87	2.9	78	12.67	3.63
		Wu WT	2019	China	Panel	mixed NMs	phase 5 (42 months)	serum	52	11.88	4.31	64	13.38	4.68
		Wu WT	2019	China	Panel	mixed NMs	phase 5 (42 months)	serum	57	13.43	4.98	64	13.38	4.68
		Zhao L	2018	China	cross-sectional	TiO2NPs		serum	83	75.06	3.65	85	78.11	2.53
		Liou SH	2016	China	cross-sectional	TiO2NPs		Plasma	32	12.88	2.97	100	14.68	4.94
		Liou SH	2016	China	cross-sectional	SiO2NPs		Plasma	39	12.16	6.08	100	14.68	4.94
		Liou SH	2016	China	cross-sectional	ITONPs		Plasma	56	8.81	1.31	100	14.68	4.94
		Liao HY	2014	China	cross-sectional	Mixed NMs	baseline	serum	65	1.25	0.22	77	1.22	0.19	risk 1
		Liao HY	2014	China	cross-sectional	Mixed NMs	baseline	serum	59	1.27	0.19	77	1.22	0.19	risk 2
		Liao HY	2014	China	cross-sectional	Mixed NMs	six months follow-up	serum	65	0.83	0.27	77	0.93	0.26	risk 1
		Liao HY	2014	China	cross-sectional	Mixed NMs	six months follow-up	serum	59	0.8	0.3	77	0.93	0.26	risk 2
		Chen Z	2021	China	Cross-sectional	TiO2NPs		serum	56	7.49	0.94	44	7.84	1.02
	GPx	Study	Year	Country	Study design	NM type	working day	sample source	ni	nim	nis	nc	ncm	ncs
		Wu WT	2019	China	Panel	mixed NMs	phase 1(baseline)	serum	53	120.44	16.18	35	117.07	20.67
		Wu WT	2019	China	Panel	mixed NMs	phase 1(baseline)	serum	44	128.02	29.2	35	117.07	20.67
		Wu WT	2019	China	Panel	mixed NMs	phase 2 (6 months)	serum	82	80.47	24.87	74	95.52	26.18
		Wu WT	2019	China	Panel	mixed NMs	phase 2 (6 months)	serum	68	82.97	25.18	74	95.52	26.18
		Wu WT	2019	China	Panel	mixed NMs	phase 3 (18 months)	serum	74	157.11	24.04	73	157.11	24.04
		Wu WT	2019	China	Panel	mixed NMs	phase 3 (18 months)	serum	72	151.17	29.02	73	157.11	24.04
		Wu WT	2019	China	Panel	mixed NMs	phase 4 (30 months)	serum	68	99.32	15.35	79	100.09	14.67
		Wu WT	2019	China	Panel	mixed NMs	phase 4 (30 months)	serum	65	104.41	14.38	79	100.09	14.67
		Wu WT	2019	China	Panel	mixed NMs	phase 5 (42 months)	serum	52	124.34	16.85	64	129.49	19.49
		Wu WT	2019	China	Panel	mixed NMs	phase 5 (42 months)	serum	57	130.91	16.4	64	129.49	19.49
		Liou SH	2016	China	cross-sectional	TiO2NPs		Plasma	32	123.82	28.46	100	143.89	22.07
		Liou SH	2016	China	cross-sectional	SiO2NPs		Plasma	39	122.93	25.92	100	143.89	22.07
		Liou SH	2016	China	cross-sectional	ITONPs		Plasma	56	118.52	9.22	100	143.89	22.07
		Liao HY	2014	China	cross-sectional	Mixed NMs	baseline	serum	65	2.18	0.06	77	2.2	0.06	risk 1
		Liao HY	2014	China	cross-sectional	Mixed NMs	baseline	serum	59	2.17	0.1	77	2.2	0.06	risk 2
		Liao HY	2014	China	cross-sectional	Mixed NMs	six months follow-up	serum	65	1.89	0.14	77	1.95	0.13	risk 1
		Liao HY	2014	China	cross-sectional	Mixed NMs	six months follow-up	serum	59	1.9	0.14	77	1.95	0.13	risk 2
		Study	Year	Country	Study design	NM type	detection time	sample source	ni	nim	nis	nc	ncm	ncs
	HNE	Ursini CL	2021	Italy	cross-sectional	SiO2NPs	day 3 at a week	EBC	6	0.16	0.05	11	0.14	0.02
		Ursini CL	2021	Italy	cross-sectional	Graphene	day 3 at a week	EBC	6	0.14	0.07	11	0.14	0.02
		Pelclova D	2016	Czech	cross-sectional	IONPs		EBC	14	31.52	2.4	14	19.55	3.19
		Zhang Y	2022	USA	cross-sectional	Mixed NPs	2-3 days （U6）	urine	9	332.4	152.8	9	154.2	96.9
		Zhang Y	2022	USA	cross-sectional	Mixed NPs	2-3 days （U6）	urine	9	332.4	152.8	9	138.2	236.7
		Zhang Y	2022	USA	cross-sectional	Mixed NPs	2-3 days （U24）	urine	9	409.7	269.8	9	154.2	96.9
		Zhang Y	2022	USA	cross-sectional	Mixed NPs	2-3 days （U24）	urine	9	409.7	269.8	9	138.2	236.7
		Zhang Y	2022	USA	cross-sectional	Mixed NPs	2-3 days （U36）	urine	9	581.9	606.1	9	154.2	96.9
		Zhang Y	2022	USA	cross-sectional	Mixed NPs	2-3 days （U36）	urine	9	581.9	606.1	9	138.2	236.7
		Zhang Y	2022	USA	cross-sectional	Mixed NPs	3 weeks	urine	6	438.1	376.85	11	149	79.2
		Pelclova D	2017	Czech	cross-sectional	TiO2NPs		EBC	22	26.55	2.07	14	19.44	3.45
		Pelclova D	2018	Czech	cross-sectional	mixed NPs	pre-shift	EBC	19	14.69	5.21	19	19.91	5.45
		Pelclova D	2018	Czech	cross-sectional	mixed NPs	post-shift	EBC	19	26.78	7.85	19	19.91	5.45
		Pelclova D	2017	Czech	cross-sectional	TiO2NPs		EBC	13	46.04	5.59	45	16.15	4.98	Calcination
		Pelclova D	2017	Czech	cross-sectional	TiO2NPs		EBC	8	48.73	6.6	45	16.15	4.98	micronisation
		Pelclova D	2017	Czech	cross-sectional	TiO2NPs		EBC	9	47.12	4.51	45	16.15	4.98	surface coating
		Pelclova D	2017	Czech	cross-sectional	TiO2NPs		EBC	4	25.58	1.21	45	16.15	4.98	research
		Study	Year	Country	Study design	NM type	detection time	sample source	ni	nim	nis	nc	ncm	ncs
	HHE	Pelclova D	2016	Czech	cross-sectional	IONPs		EBC	14	30.32	1.8	14	17.56	1.4
		Pelclova D	2017	Czech	cross-sectional	TiO2NPs		EBC	22	22.01	1.77	14	17.66	1.48
		Pelclova D	2018	Czech	cross-sectional	mixed NPs	pre-shift	EBC	19	18.48	6.16	19	20.85	4.51
		Pelclova D	2018	Czech	cross-sectional	mixed NPs	post-shift	EBC	19	25.83	12.8	19	20.85	4.51
		Pelclova D	2017	Czech	cross-sectional	TiO2NPs		EBC	13	55.07	5.85	45	16.31	3.28	Calcination
		Pelclova D	2017	Czech	cross-sectional	TiO2NPs		EBC	8	52.31	6.76	45	16.31	3.28	micronisation
		Pelclova D	2017	Czech	cross-sectional	TiO2NPs		EBC	9	48.92	6	45	16.31	3.28	surface coating
		Pelclova D	2017	Czech	cross-sectional	TiO2NPs		EBC	4	17.23	1.46	45	16.31	3.28	research
		Lee JS	2015	Korea		MWCNTs		EBC	9	6.32	4.12	4	1.34	1.36
		Study	Year	Country	Study design	NM type	detection time	sample source	ni	nim	nis	nc	ncm	ncs
	8-Isprostane	Ursini CL	2021	Italy	Cross-sectional	SiO2NPs	day 3 at a week	EBC	6	2.89	0.89	11	2.78	0.89
		Ursini CL	2021	Italy	Cross-sectional	Graphene	day 3 at a week	EBC	6	2.14	0.99	11	2.78	0.89
		Wu WT	2021	China	Cross-sectional	CNT	day7 at a week	Urine	22	2.06	0.44	69	1.71	0.53
		Wu WT	2021	China	Cross-sectional	TiO2NPs	day 7 at a week	Urine	30	1.92	1.02	69	1.71	0.53
		Wu WT	2021	China	Cross-sectional	SiO2NPs	day 7 at a week	Urine	28	1.98	0.95	69	1.71	0.53
		Zhang Y	2022	USA	Cross-sectional	Mixed NPs	2-3 days （U6）	urine	9	65.09	17.7	9	32.5	21.9
		Zhang Y	2022	USA	Cross-sectional	Mixed NPs	2-3 days （U6）	urine	9	65.09	17.7	9	31.72	14.1
		Zhang Y	2022	USA	Cross-sectional	Mixed NPs	2-3 days （U24）	urine	9	64.67	20.9	9	32.5	21.9
		Zhang Y	2022	USA	Cross-sectional	Mixed NPs	2-3 days （U24）	urine	9	64.67	20.9	9	31.72	14.1
		Zhang Y	2022	USA	Cross-sectional	Mixed NPs	2-3 days （U36）	urine	9	59.55	33.8	9	32.5	21.9
		Zhang Y	2022	USA	Cross-sectional	Mixed NPs	2-3 days （U36）	urine	9	59.55	33.8	9	31.72	14.1
		Zhang Y	2022	USA	Cross-sectional	Mixed NPs	3 weeks	urine	6	95.01	69.73	11	38.05	11.31
		Pelclova D	2017	Czech	Cross-sectional	TiO2NPs		EBC	22	25.07	2.08	14	22.3	2.96
		Liou SH	2017	China	Cross-sectional	TiO2NPs		EBC	26	7.12	6.2	43	3.18	1.4
		Liou SH	2017	China	Cross-sectional	SiO2NPs		EBC	31	4.7	5.02	43	3.18	1.4
		Liou SH	2017	China	Cross-sectional	ITONPs		EBC	30	7.63	3.62	43	3.18	1.4
		Pelclova D	2018	Czech	Cross-sectional	mixed NPs	pre-shift	EBC	19	32.23	11.61	19	25.36	6.4
		Pelclova D	2018	Czech	Cross-sectional	mixed NPs	post-shift	EBC	19	33.65	12.09	19	25.36	6.4
		Pelclova D	2017	Czech	cross-sectional	TiO2NPs		EBC	13	51.46	8.48	45	23.19	4.51	Calcination
		Pelclova D	2017	Czech	cross-sectional	TiO2NPs		EBC	8	48.23	8.01	45	23.19	4.51	micronisation
		Pelclova D	2017	Czech	cross-sectional	TiO2NPs		EBC	9	45.54	7.81	45	23.19	4.51	surface coating
		Pelclova D	2017	Czech	cross-sectional	TiO2NPs		EBC	4	24.81	2.16	45	23.19	4.51	research
		Liao HY	2014	China	cross-sectional	Mixed NMs	baseline	EBC	65	0.97	0.33	77	0.92	0.41	risk 1
		Liao HY	2014	China	cross-sectional	Mixed NMs	baseline	EBC	59	0.99	0.38	77	0.92	0.41	risk 2
		Liao HY	2014	China	cross-sectional	Mixed NMs	six months follow-up	EBC	65	0.56	0.17	77	0.56	0.23	risk 1
		Liao HY	2014	China	cross-sectional	Mixed NMs	six months follow-up	EBC	59	0.59	0.18	77	0.56	0.23	risk 2
	8-isoPGF2a	Study	Year	Country	Study design	NM type	detection time	sample source	ni	nim	nis	nc	ncm	ncs
		Wu WT	2021	China	Cross-sectional	CNT	day7 at a week	EBC	22	6.21	4.53	69	3.93	1.83
		Wu WT	2021	China	Cross-sectional	TiO2NPs	day 7 at a week	EBC	30	5.515	4.69	69	3.93	1.83
		Wu WT	2021	China	Cross-sectional	SiO2NPs	day 7 at a week	EBC	28	5.445	4.48	69	3.93	1.83
		Wu WT	2021	China	Cross-sectional	CNT	day7 at a week	Urine	22	0.248	0.14	69	0.203	0.07
		Wu WT	2021	China	Cross-sectional	TiO2NPs	day 7 at a week	Urine	30	0.283	0.13	69	0.203	0.07
		Wu WT	2021	China	Cross-sectional	SiO2NPs	day 7 at a week	Urine	28	0.251	0.08	69	0.203	0.07
		Wu WT	2019	China	Panel	mixed NMs	phase 1(baseline)	EBC	51	5.21	1.65	34	5.56	2.01
		Wu WT	2019	China	Panel	mixed NMs	phase 1(baseline)	EBC	46	5.25	1.73	34	5.56	2.01
		Wu WT	2019	China	Panel	mixed NMs	phase 2 (6 months)	EBC	82	3.96	1.61	72	4.15	2.02
		Wu WT	2019	China	Panel	mixed NMs	phase 2 (6 months)	EBC	66	4.2	1.65	72	4.15	2.02
		Wu WT	2019	China	Panel	mixed NMs	phase 3 (18 months)	EBC	74	11.5	7.55	72	11.36	6.88
		Wu WT	2019	China	Panel	mixed NMs	phase 3 (18 months)	EBC	72	12.62	7.46	72	11.36	6.88
		Wu WT	2019	China	Panel	mixed NMs	phase 4 (30 months)	EBC	67	4.58	2.61	78	4.38	2.19
		Wu WT	2019	China	Panel	mixed NMs	phase 4 (30 months)	EBC	65	4.5	2.35	78	4.38	2.19
		Wu WT	2019	China	Panel	mixed NMs	phase 5 (42 months)	EBC	52	2.37	1.67	65	2.45	1.76
		Wu WT	2019	China	Panel	mixed NMs	phase 5 (42 months)	EBC	57	2.52	1.79	65	2.45	1.76
		Pelclova D	2016	Czech	Cross-sectional	IONPs		EBC	14	31.72	2.79	14	22.34	2.8
		Pelclova D	2020	Czech	Cross-sectional	Mixed NMs	post-shift (2017)	EBC	20	29.92	1.42	20	21.79	1.3
		Pelclova D	2020	Czech	Cross-sectional	Mixed NMs	pre-shift (2017)	EBC	20	27.21	1.41	20	21.79	1.3
		Pelclova D	2020	Czech	Cross-sectional	Mixed NMs	post-shift (2018)	EBC	21	35.93	1.06	18	21.08	1.18	morning
		Pelclova D	2020	Czech	Cross-sectional	Mixed NMs	pre-shift (2018)	EBC	21	25.91	2.18	18	21.08	1.18
		Pelclova D	2020	Czech	Cross-sectional	Mixed NMs	post-shift (2018)	EBC	21	35.93	1.06	18	23.56	1.41	afternoon
		Pelclova D	2020	Czech	Cross-sectional	Mixed NMs	pre-shift (2018)	EBC	21	25.91	2.18	18	23.56	1.41
		Pelclova D	2020	Czech	Cross-sectional	Mixed NMs	post-shift (2017)	Plasma	20	34.51	1.57	20	32.42	1.04
		Pelclova D	2020	Czech	Cross-sectional	Mixed NMs	pre-shift (2017)	Plasma	20	31.89	1.04	20	32.42	1.04
		Pelclova D	2020	Czech	Cross-sectional	Mixed NMs	post-shift (2018)	Plasma	21	42.81	1.07	18	32.64	1.07	morning
		Pelclova D	2020	Czech	Cross-sectional	Mixed NMs	pre-shift (2018)	Plasma	21	36.92	0.54	18	32.64	1.07
		Pelclova D	2020	Czech	Cross-sectional	Mixed NMs	post-shift (2018)	Plasma	21	42.81	1.07	18	38.53	1.6	afternoon
		Pelclova D	2020	Czech	Cross-sectional	Mixed NMs	pre-shift (2018)	Plasma	21	36.92	0.54	18	38.53	1.6
		Pelclova D	2020	Czech	Cross-sectional	Mixed NMs	post-shift (2017)	urine	20	3.75	0.22	20	3.09	0.2
		Pelclova D	2020	Czech	Cross-sectional	Mixed NMs	pre-shift (2017)	urine	20	3.32	0.22	20	3.09	0.2
		Pelclova D	2020	Czech	Cross-sectional	Mixed NMs	post-shift (2018)	urine	21	4.14	0.22	18	4.14	0.22	morning
		Pelclova D	2020	Czech	Cross-sectional	Mixed NMs	pre-shift (2018)	urine	21	3.92	0.22	18	4.14	0.22
		Pelclova D	2020	Czech	Cross-sectional	Mixed NMs	post-shift (2018)	urine	21	4.14	0.22	18	4.36	0.44	afternoon
		Pelclova D	2020	Czech	Cross-sectional	Mixed NMs	pre-shift (2018)	urine	21	3.92	0.22	18	4.36	0.44
	8-OHdG	Study	Year	Country	Study design	NM type	detection time	sample source	ni	nim	nis	nc	ncm	ncs
		Ursini CL	2021	Italy	cross-sectional	SiO2NPs	day 3 at a week	Urine	6	4.4	1.45	11	4.42	0.85
		Ursini CL	2021	Italy	cross-sectional	Graphene	day 3 at a week	Urine	6	4	2.19	11	4.42	0.85
		Wu WT	2019	China	Panel	mixed NMs	phase 1(baseline)	Urine	53	7.9	3.83	35	6.96	4.09
		Wu WT	2019	China	Panel	mixed NMs	phase 1(baseline)	Urine	45	8.68	4.09	35	6.96	4.09
		Wu WT	2019	China	Panel	mixed NMs	phase 2 (6 months)	Urine	77	4.43	2.76	69	4.78	3.07
		Wu WT	2019	China	Panel	mixed NMs	phase 2 (6 months)	Urine	66	4.03	3.07	69	4.78	3.07
		Wu WT	2019	China	Panel	mixed NMs	phase 3 (18 months)	Urine	74	3.05	1.89	71	3.48	2.55
		Wu WT	2019	China	Panel	mixed NMs	phase 3 (18 months)	Urine	73	3.36	2.73	71	3.48	2.55
		Wu WT	2019	China	Panel	mixed NMs	phase 4 (30 months)	Urine	67	5.71	4.3	78	4.96	4.43
		Wu WT	2019	China	Panel	mixed NMs	phase 4 (30 months)	Urine	63	6.83	4.83	78	4.96	4.43
		Wu WT	2019	China	Panel	mixed NMs	phase 5 (42 months)	Urine	50	4.46	2.72	66	3.85	2.68
		Wu WT	2019	China	Panel	mixed NMs	phase 5 (42 months)	Urine	56	4.1	3.04	66	3.85	2.68
		Wu WT	2019	China	Panel	mixed NMs	phase 1(baseline)	plasma	31	15.11	8.83	19	18.63	9.62
		Wu WT	2019	China	Panel	mixed NMs	phase 1(baseline)	plasma	29	18.38	10.67	19	18.63	9.62
		Wu WT	2019	China	Panel	mixed NMs	phase 2 (6 months)	plasma	76	17.9	11.99	73	17.26	13.67
		Wu WT	2019	China	Panel	mixed NMs	phase 2 (6 months)	plasma	65	20.75	15.23	73	17.26	13.67
		Wu WT	2019	China	Panel	mixed NMs	phase 3 (18 months)	plasma	73	16.53	6.8	73	16.42	6.7
		Wu WT	2019	China	Panel	mixed NMs	phase 3 (18 months)	plasma	70	16.96	6.69	73	16.42	6.7
		Wu WT	2019	China	Panel	mixed NMs	phase 4 (30 months)	plasma	67	14.95	7.31	79	13.78	6.04
		Wu WT	2019	China	Panel	mixed NMs	phase 4 (30 months)	plasma	64	14.51	6.35	79	13.78	6.04
		Wu WT	2019	China	Panel	mixed NMs	phase 5 (42 months)	plasma	50	15.06	5.84	64	16.12	6.86
		Wu WT	2019	China	Panel	mixed NMs	phase 5 (42 months)	plasma	57	18.77	7.87	64	16.12	6.86
		Pelclova D	2016	Czech	cross-sectional	IONPs		EBC	14	28.33	1.67	14	16.16	1.79
		Zhang Y	2022	USA	cross-sectional	Mixed NPs	2-3 days （U6）	urine	9	627.5	115.4	9	404.5	230.1	AM
		Zhang Y	2022	USA	cross-sectional	Mixed NPs	2-3 days （U6）	urine	9	627.5	115.4	9	353.8	76.8	PM
		Zhang Y	2022	USA	cross-sectional	Mixed NPs	2-3 days （U24）	urine	9	515	272.4	9	404.5	230.1
		Zhang Y	2022	USA	cross-sectional	Mixed NPs	2-3 days （U24）	urine	9	515	272.4	9	353.8	76.8
		Zhang Y	2022	USA	cross-sectional	Mixed NPs	2-3 days （U36）	urine	9	555.4	72.6	9	404.5	230.1
		Zhang Y	2022	USA	cross-sectional	Mixed NPs	2-3 days （U36）	urine	9	555.4	72.6	9	353.8	76.8
		Zhang Y	2022	USA	cross-sectional	Mixed NPs	3 weeks	urine	6	1175	599.33	11	447	107.88
		Pelclova D	2020	Czech	cross-sectional	TiO2NPs		EBC	22	23.5	2.26	14	15.82	3.16
		Liou SH	2017	China	cross-sectional	TiO2NPs		urine	26	2.64	1.03	43	1.88	0.73
		Liou SH	2017	China	cross-sectional	SiO2NPs		urine	31	3.18	1.42	43	1.88	0.73
		Liou SH	2017	China	cross-sectional	ITONPs		urine	30	3.14	0.68	43	1.88	0.73
		Liou SH	2017	China	cross-sectional	TiO2NPs		blood （WBC）	26	2.25	0.88	43	2.24	0.63
		Liou SH	2017	China	cross-sectional	SiO2NPs		blood （WBC）	31	2.25	1.14	43	2.24	0.63
		Liou SH	2017	China	cross-sectional	ITONPs		blood （WBC）	30	4.12	0.67	43	2.24	0.63
		Pelclova D	2018	Czech	cross-sectional	mixed NPs	post-shift	EBC	19	28.62	6.83	19	20.49	8.13
		Pelclova D	2018	Czech	cross-sectional	mixed NPs	pre-shift	EBC	19	28.94	7.06	19	20.49	8.13
		Liou SH	2016	China	cross-sectional	TiO2NPs		urine	32	4.59	1.58	100	2.61	1.29
		Liou SH	2016	China	cross-sectional	SiO2NPs		urine	39	3.93	1.61	100	2.61	1.29
		Liou SH	2016	China	cross-sectional	ITONPs		urine	56	5.38	2.19	100	2.61	1.29
		Liou SH	2016	China	cross-sectional	TiO2NPs		Plasma	32	16.53	4.23	100	12.63	4.25
		Liou SH	2016	China	cross-sectional	SiO2NPs		Plasma	39	14.74	3.74	100	12.63	4.25
		Liou SH	2016	China	cross-sectional	ITONPs		Plasma	56	16.35	4.36	100	12.63	4.25
		Liou SH	2016	China	cross-sectional	TiO2NPs		WBC	32	2.57	1.29	100	2.26	0.8
		Liou SH	2016	China	cross-sectional	SiO2NPs		WBC	39	2.47	0.62	100	2.26	0.8
		Liou SH	2016	China	cross-sectional	ITONPs		WBC	56	4.11	0.62	100	2.26	0.8
		Liao HY	2014	China	cross-sectional	Mixed NMs	baseline	urine	65	0.4	0.3	77	0.41	0.36	risk 1
		Liao HY	2014	China	cross-sectional	Mixed NMs	baseline	urine	59	0.39	0.39	77	0.41	0.36	risk 2
		Liao HY	2014	China	cross-sectional	Mixed NMs	six months follow-up	urine	65	0.56	0.28	77	0.57	0.3	risk 1
		Liao HY	2014	China	cross-sectional	Mixed NMs	six months follow-up	urine	59	0.53	0.3	77	0.57	0.3	risk 2
		Liao HY	2014	China	cross-sectional	Mixed NMs	baseline	Plasma	65	1.19	0.19	77	1.15	0.19	risk 1
		Liao HY	2014	China	cross-sectional	Mixed NMs	baseline	Plasma	59	1.2	0.22	77	1.15	0.19	risk 2
		Liao HY	2014	China	cross-sectional	Mixed NMs	six months follow-up	Plasma	65	1.33	0.44	77	1.38	0.59	risk 1
		Liao HY	2014	China	cross-sectional	Mixed NMs	six months follow-up	Plasma	59	1.32	0.38	77	1.38	0.59	risk 2
		Yu M	2020	China	Cross-sectional	IONPs		blood	23	8.67	3.13	23	8.55	2.83
		Pelclova D	2020	Czech	Cross-sectional	Mixed NMs	post-shift (2017)	EBC	20	22.62	1.05	20	16.37	0.59
		Pelclova D	2020	Czech	Cross-sectional	Mixed NMs	pre-shift (2017)	EBC	20	19.32	0.71	20	16.37	0.59
		Pelclova D	2020	Czech	Cross-sectional	Mixed NMs	post-shift (2018)	EBC	21	20.62	0.47	18	16.49	0.58	morning
		Pelclova D	2020	Czech	Cross-sectional	Mixed NMs	pre-shift (2018)	EBC	21	18.73	0.35	18	16.49	0.58
		Pelclova D	2020	Czech	Cross-sectional	Mixed NMs	post-shift (2018)	EBC	21	20.62	0.47	18	18.26	0.47	afternoon
		Pelclova D	2020	Czech	Cross-sectional	Mixed NMs	pre-shift (2018)	EBC	21	18.73	0.35	18	18.26	0.47
		Pelclova D	2020	Czech	Cross-sectional	Mixed NMs	post-shift (2017)	Plasma	20	78.43	1.56	20	74.77	1.05
		Pelclova D	2020	Czech	Cross-sectional	Mixed NMs	pre-shift (2017)	Plasma	20	77.91	1.57	20	74.77	1.05
		Pelclova D	2020	Czech	Cross-sectional	Mixed NMs	post-shift (2018)	Plasma	21	76.52	1.07	18	66.88	1.61	morning
		Pelclova D	2020	Czech	Cross-sectional	Mixed NMs	pre-shift (2018)	Plasma	21	69.03	1.08	18	66.88	1.61
		Pelclova D	2020	Czech	Cross-sectional	Mixed NMs	post-shift (2018)	Plasma	21	76.52	1.07	18	71.71	1.6	afternoon
		Pelclova D	2020	Czech	Cross-sectional	Mixed NMs	pre-shift (2018)	Plasma	21	69.03	1.08	18	71.71	1.6
		Pelclova D	2020	Czech	Cross-sectional	Mixed NMs	post-shift (2017)	urine	20	31.32	0.89	20	30	0.66
		Pelclova D	2020	Czech	Cross-sectional	Mixed NMs	pre-shift (2017)	urine	20	30.57	0.89	20	30	0.66
		Pelclova D	2020	Czech	Cross-sectional	Mixed NMs	post-shift (2018)	urine	21	39.91	1.31	18	32.92	1.76	morning
		Pelclova D	2020	Czech	Cross-sectional	Mixed NMs	pre-shift (2018)	urine	21	35.54	1.74	18	32.92	1.76
		Pelclova D	2020	Czech	Cross-sectional	Mixed NMs	post-shift (2018)	urine	21	39.91	1.31	18	37.94	1.75	afternoon
		Pelclova D	2020	Czech	Cross-sectional	Mixed NMs	pre-shift (2018)	urine	21	35.54	1.74	18	37.94	1.75
		Study	Year	Country	Study design	NM type	detection timepoint	sample source	ni	nim	nis	nc	ncm	ncs
	8-OHG	Pelclova D	2016	Czech	Cross-sectional	IONPs		EBC	14	31.72	2.79	14	14.16	2
		Zhang Y	2022	USA	cross-sectional	Mixed NPs	2-3 days （U6）	urine	9	280.1	115	9	272.2	256.5
		Zhang Y	2022	USA	cross-sectional	Mixed NPs	2-3 days （U6）	urine	9	280.1	115	9	232.5	98.1
		Zhang Y	2022	USA	cross-sectional	Mixed NPs	2-3 days （U24）	urine	9	368.9	113.9	9	272.2	256.5
		Zhang Y	2022	USA	cross-sectional	Mixed NPs	2-3 days （U24）	urine	9	368.9	113.9	9	232.5	98.1
		Zhang Y	2022	USA	cross-sectional	Mixed NPs	2-3 days （U36）	urine	9	592.2	230.6	9	272.2	256.5
		Zhang Y	2022	USA	cross-sectional	Mixed NPs	2-3 days （U36）	urine	9	592.2	230.6	9	232.5	98.1
		Zhang Y	2022	USA	cross-sectional	Mixed NPs	3 weeks	urine	6	556.1	244.78	11	366.6	116.3
		Pelclova D	2020	Czech	cross-sectional	TiO2NPs		EBC	22	23.5	2.71	14	14.01	2.26
		Pelclova D	2018	Czech	cross-sectional	mixed NPs	post-shift	EBC	19	37.72	11.39	19	20.49	9.57
		Pelclova D	2018	Czech	cross-sectional	mixed NPs	pre-shift	EBC	19	37.71	11.4	19	20.49	9.57
		Pelclova D	2020	Czech	cross-sectional	Mixed NMs	post-shift (2017)	EBC	20	18.97	0.82	20	13.78	0.71
		Pelclova D	2020	Czech	cross-sectional	Mixed NMs	pre-shift (2017)	EBC	20	16.02	0.71	20	13.78	0.71
		Pelclova D	2020	Czech	cross-sectional	Mixed NMs	post-shift (2018)	EBC	21	21.2	0.71	18	14.72	0.59	morning
		Pelclova D	2020	Czech	cross-sectional	Mixed NMs	pre-shift (2018)	EBC	21	14.73	0.58	18	14.72	0.59
		Pelclova D	2020	Czech	cross-sectional	Mixed NMs	post-shift (2018)	EBC	21	21.2	0.71	18	15.79	0.47	afternoon
		Pelclova D	2020	Czech	cross-sectional	Mixed NMs	pre-shift (2018)	EBC	21	14.73	0.58	18	15.79	0.47
		Pelclova D	2020	Czech	cross-sectional	Mixed NMs	post-shift (2017)	Plasma	20	74.25	1.04	20	72.16	1.05
		Pelclova D	2020	Czech	cross-sectional	Mixed NMs	pre-shift (2017)	Plasma	20	73.2	1.05	20	72.16	1.05
		Pelclova D	2020	Czech	cross-sectional	Mixed NMs	post-shift (2018)	Plasma	21	78.66	1.07	18	69.56	1.07	morning
		Pelclova D	2020	Czech	cross-sectional	Mixed NMs	pre-shift (2018)	Plasma	21	74.92	1.06	18	69.56	1.07
		Pelclova D	2020	Czech	cross-sectional	Mixed NMs	post-shift (2018)	Plasma	21	78.66	1.07	18	73.85	1.06	afternoon
		Pelclova D	2020	Czech	cross-sectional	Mixed NMs	pre-shift (2018)	Plasma	21	74.92	1.06	18	73.85	1.06
		Pelclova D	2020	Czech	cross-sectional	Mixed NMs	post-shift (2017)	urine	20	54.93	3.31	20	45.88	3.53
		Pelclova D	2020	Czech	cross-sectional	Mixed NMs	pre-shift (2017)	urine	20	49.62	3.99	20	45.88	3.53
		Pelclova D	2020	Czech	cross-sectional	Mixed NMs	post-shift (2018)	urine	21	60.62	1.35	18	54.3	1.53	morning
		Pelclova D	2020	Czech	cross-sectional	Mixed NMs	pre-shift (2018)	urine	21	56.69	1.53	18	54.3	1.53
		Pelclova D	2020	Czech	cross-sectional	Mixed NMs	post-shift (2018)	urine	21	60.62	1.35	18	59.1	2.18	afternoon
		Pelclova D	2020	Czech	cross-sectional	Mixed NMs	pre-shift (2018)	urine	21	56.69	1.53	18	59.1	2.18
		Pelclova D	2016	Czech	cross-sectional	TiO2NPs		EBC	13	48.08	7.25	45	13.59	3.88
		Pelclova D	2016	Czech	cross-sectional	TiO2NPs		EBC	8	42.02	4	45	13.59	3.88
		Pelclova D	2016	Czech	cross-sectional	TiO2NPs		EBC	9	37.21	4.63	45	13.59	3.88
		Pelclova D	2016	Czech	cross-sectional	TiO2NPs		EBC	4	31.57	2.1	45	13.59	3.88
		Study	Year	Country	Study design	NM type	detection timepoint	sample source	ni	nim	nis	nc	ncm	ncs
	3-ClTyr	Pelclova D	2016	Czech	Cross-sectional	IONPs		EBC	14	28.93	2.39	14	19.35	2.2
		Pelclova D	2020	Czech	Cross-sectional	TiO2NPs		EBC	22	25.76	1.81	14	19.44	2.25
		Pelclova D	2018	Czech	Cross-sectional	mixed NPs	post-shift	EBC	19	33.5	10.83	19	23.74	7.52
		Pelclova D	2018	Czech	Cross-sectional	mixed NPs	pre-shift	EBC	19	33.82	11.06	19	23.74	7.52
		Pelclova D	2016	Czech	Cross-sectional	TiO2NPs		EBC	13	49.96	4.33	45	17.07	3.75
		Pelclova D	2016	Czech	Cross-sectional	TiO2NPs		EBC	8	45.51	6.5	45	17.07	3.75
		Pelclova D	2016	Czech	Cross-sectional	TiO2NPs		EBC	9	44.77	3.25	45	17.07	3.75
		Pelclova D	2016	Czech	Cross-sectional	TiO2NPs		EBC	4	29.68	3.4	45	17.07	3.75
		Study	Year	Country	Study design	NM type	detection timepoint	sample source	ni	nim	nis	nc	ncm	ncs
	5-OHMeU	Pelclova D	2016	Czech	Cross-sectional	IONPs		EBC	14	25.54	1.79	14	16.56	2.17
		Zhang Y	2022	USA	Cross-sectional	Mixed NPs	2-3 days （U6）	urine	9	1352	1178.6	9	1237	3582.5
		Zhang Y	2022	USA	Cross-sectional	Mixed NPs	2-3 days （U6）	urine	9	1352	1178.6	9	1284	4418.3
		Zhang Y	2022	USA	Cross-sectional	Mixed NPs	2-3 days （U24）	urine	9	1943	4391.8	9	1237	3582.5
		Zhang Y	2022	USA	Cross-sectional	Mixed NPs	2-3 days （U24）	urine	9	1943	4391.8	9	1284	4418.3
		Zhang Y	2022	USA	Cross-sectional	Mixed NPs	2-3 days （U36）	urine	9	944.1	3162.6	9	1237	3582.5
		Zhang Y	2022	USA	Cross-sectional	Mixed NPs	2-3 days （U36）	urine	9	944.1	3162.6	9	1284	4418.3
		Zhang Y	2022	USA	Cross-sectional	Mixed NPs	3 weeks	urine	6	2144	2365.3	11	3065	1642.83
		Pelclova D	2020	Czech	Cross-sectional	TiO2NPs		EBC	22	21.69	1.36	14	16.72	1.81
		Pelclova D	2018	Czech	Cross-sectional	mixed NPs	post-shift	EBC	19	26.67	7.5	19	20.48	6.51
		Pelclova D	2018	Czech	Cross-sectional	mixed NPs	pre-shift	EBC	19	27.97	6.83	19	20.48	6.51
		Pelclova D	2020	Czech	Cross-sectional	Mixed NMs	post-shift (2017)	EBC	20	20.73	0.47	20	17.43	0.48
		Pelclova D	2020	Czech	Cross-sectional	Mixed NMs	pre-shift (2017)	EBC	20	18.61	0.83	20	17.43	0.48
		Pelclova D	2020	Czech	Cross-sectional	Mixed NMs	post-shift (2018)	EBC	21	24.97	0.83	18	19.2	0.35	morning
		Pelclova D	2020	Czech	Cross-sectional	Mixed NMs	pre-shift (2018)	EBC	21	20.02	0.35	18	19.2	0.35
		Pelclova D	2020	Czech	Cross-sectional	Mixed NMs	post-shift (2018)	EBC	21	24.97	0.83	18	21.32	0.71	afternoon
		Pelclova D	2020	Czech	Cross-sectional	Mixed NMs	pre-shift (2018)	EBC	21	20.02	0.35	18	21.32	0.71
		Pelclova D	2020	Czech	Cross-sectional	Mixed NMs	post-shift (2017)	Plasma	20	64.84	2.09	20	64.31	1.57
		Pelclova D	2020	Czech	Cross-sectional	Mixed NMs	pre-shift (2017)	Plasma	20	66.93	1.58	20	64.31	1.57
		Pelclova D	2020	Czech	Cross-sectional	Mixed NMs	post-shift (2018)	Plasma	21	67.96	1.07	18	59.4	1.06	morning
		Pelclova D	2020	Czech	Cross-sectional	Mixed NMs	pre-shift (2018)	Plasma	21	62.07	1.08	18	59.4	1.06
		Pelclova D	2020	Czech	Cross-sectional	Mixed NMs	post-shift (2018)	Plasma	21	67.96	1.07	18	62.61	1.07	afternoon
		Pelclova D	2020	Czech	Cross-sectional	Mixed NMs	pre-shift (2018)	Plasma	21	62.07	1.08	18	62.61	1.07
		Pelclova D	2020	Czech	Cross-sectional	Mixed NMs	post-shift (2017)	urine	20	6.62	0.22	20	5.51	0.45
		Pelclova D	2020	Czech	Cross-sectional	Mixed NMs	pre-shift (2017)	urine	20	6.2	0.21	20	5.51	0.45
		Pelclova D	2020	Czech	Cross-sectional	Mixed NMs	post-shift (2018)	urine	21	5.89	0.43	18	5.45	0.43	morning
		Pelclova D	2020	Czech	Cross-sectional	Mixed NMs	pre-shift (2018)	urine	21	4.79	0.44	18	5.45	0.43
		Pelclova D	2020	Czech	Cross-sectional	Mixed NMs	post-shift (2018)	urine	21	5.89	0.43	18	5.23	0.44	afternoon
		Pelclova D	2020	Czech	Cross-sectional	Mixed NMs	pre-shift (2018)	urine	21	4.79	0.44	18	5.23	0.44
		Pelclova D	2016	Czech	Cross-sectional	TiO2NPs		EBC	13	33.31	4.18	45	14.09	4.49
		Pelclova D	2016	Czech	Cross-sectional	TiO2NPs		EBC	8	33.47	3.73	45	14.09	4.49
		Pelclova D	2016	Czech	Cross-sectional	TiO2NPs		EBC	9	30.9	4.17	45	14.09	4.49
		Pelclova D	2016	Czech	Cross-sectional	TiO2NPs		EBC	4	16.01	1.33	45	14.09	4.49
		Study	Year	Country	Study design	NM type	detection timepoint	sample source	ni	nim	nis	nc	ncm	ncs
	o-Tyr	Pelclova D	2016	Czech	Cross-sectional	IONPs		EBC	14	27.93	2.39	14	17.96	1.99
		Zhang Y	2022	USA	Cross-sectional	Mixed NPs	2-3 days （U6）	urine	9	3326	1813.78	9	2572	11897.1
		Zhang Y	2022	USA	Cross-sectional	Mixed NPs	2-3 days （U6）	urine	9	3326	1813.78	9	3583	21873.4
		Zhang Y	2022	USA	Cross-sectional	Mixed NPs	2-3 days （U24）	urine	9	4481	4788.5	9	2572	11897.1
		Zhang Y	2022	USA	Cross-sectional	Mixed NPs	2-3 days （U24）	urine	9	4481	4788.5	9	3583	21873.4
		Zhang Y	2022	USA	Cross-sectional	Mixed NPs	2-3 days （U36）	urine	9	3709	7246.7	9	2572	11897.1
		Zhang Y	2022	USA	Cross-sectional	Mixed NPs	2-3 days （U36）	urine	9	3709	7246.7	9	3583	21873.4
		Zhang Y	2022	USA	Cross-sectional	Mixed NPs	3 weeks	urine	6	3775	1973.23	11	3566	2462.48
		Pelclova D	2020	Czech	Cross-sectional	TiO2NPs		EBC	22	25.76	1.36	14	17.63	2.26
		Pelclova D	2018	Czech	Cross-sectional	mixed NPs	post-shift	EBC	19	32.2	10.08	19	22.11	8.78
		Pelclova D	2018	Czech	Cross-sectional	mixed NPs	pre-shift	EBC	19	32.2	9.75	19	22.11	8.78	post-shift
		Pelclova D	2020	Czech	Cross-sectional	Mixed NMs	post-shift (2017)	EBC	20	30.27	1.18	20	21.79	1.18
		Pelclova D	2020	Czech	Cross-sectional	Mixed NMs	pre-shift (2017)	EBC	20	24.86	0.94	20	21.79	1.18
		Pelclova D	2020	Czech	Cross-sectional	Mixed NMs	post-shift (2018)	EBC	21	28.15	1.89	18	21.2	1.3	morning
		Pelclova D	2020	Czech	Cross-sectional	Mixed NMs	pre-shift (2018)	EBC	21	23.91	1.06	18	21.2	1.3
		Pelclova D	2020	Czech	Cross-sectional	Mixed NMs	post-shift (2018)	EBC	21	28.15	1.89	18	24.5	1.65	afternoon
		Pelclova D	2020	Czech	Cross-sectional	Mixed NMs	pre-shift (2018)	EBC	21	23.91	1.06	18	24.5	1.65
		Pelclova D	2020	Czech	Cross-sectional	Mixed NMs	post-shift (2017)	Plasma	20	135.95	2.08	20	132.29	1.58
		Pelclova D	2020	Czech	Cross-sectional	Mixed NMs	pre-shift (2017)	Plasma	20	133.86	2.09	20	132.29	1.58
		Pelclova D	2020	Czech	Cross-sectional	Mixed NMs	post-shift (2018)	Plasma	21	146.62	1.61	18	132.71	1.06	morning
		Pelclova D	2020	Czech	Cross-sectional	Mixed NMs	pre-shift (2018)	Plasma	21	135.92	1.62	18	132.71	1.06
		Pelclova D	2020	Czech	Cross-sectional	Mixed NMs	post-shift (2018)	Plasma	21	146.62	1.61	18	139.13	1.61	afternoon
		Pelclova D	2020	Czech	Cross-sectional	Mixed NMs	pre-shift (2018)	Plasma	21	135.92	1.62	18	139.13	1.61
		Pelclova D	2020	Czech	Cross-sectional	Mixed NMs	post-shift (2017)	urine	20	30.44	0.67	20	30	0.66
		Pelclova D	2020	Czech	Cross-sectional	Mixed NMs	pre-shift (2017)	urine	20	30.79	0.88	20	30	0.66
		Pelclova D	2020	Czech	Cross-sectional	Mixed NMs	post-shift (2018)	urine	21	32.92	0.66	18	30.31	0.87	morning
		Pelclova D	2020	Czech	Cross-sectional	Mixed NMs	pre-shift (2018)	urine	21	31.4	0.87	18	30.31	0.87
		Pelclova D	2020	Czech	Cross-sectional	Mixed NMs	post-shift (2018)	urine	21	32.92	0.66	18	32.71	1.09	afternoon
		Pelclova D	2020	Czech	Cross-sectional	Mixed NMs	pre-shift (2018)	urine	21	31.4	0.87	18	32.71	1.09
		Pelclova D	2016	Czech	Cross-sectional	TiO2NPs		EBC	13	42.65	5.02	45	21.12	6.58
		Pelclova D	2016	Czech	Cross-sectional	TiO2NPs		EBC	8	40.97	4.98	45	21.12	6.58
		Pelclova D	2016	Czech	Cross-sectional	TiO2NPs		EBC	9	40.76	2.13	45	21.12	6.58
		Pelclova D	2016	Czech	Cross-sectional	TiO2NPs		EBC	4	29.06	2.25	45	21.12	6.58
		Study	Year	Country	Study design	NM type	detection timepoint	sample source	ni	nim	nis	nc	ncm	ncs
	3-NOTyr	Pelclova D	2016	Czech	Cross-sectional	IONPs		EBC	14	74.21	5.79	14	47.28	5.4
		Pelclova D	2020	Czech	Cross-sectional	TiO2NPs		EBC	22	64.63	4.07	14	47.01	5.42
		Pelclova D	2018	Czech	Cross-sectional	mixed NPs	post-shift	EBC	19	57.56	10.08	19	52.03	7.15
		Pelclova D	2018	Czech	Cross-sectional	mixed NPs	pre-shift	EBC	19	58.21	10.73	19	52.03	7.15
		Pelclova D	2020	Czech	Cross-sectional	Mixed NMs	post-shift (2017)	EBC	20	40.52	1.42	20	35.69	1.54
		Pelclova D	2020	Czech	Cross-sectional	Mixed NMs	pre-shift (2017)	EBC	20	39.23	1.59	20	31.45	1.18
		Pelclova D	2020	Czech	Cross-sectional	Mixed NMs	post-shift (2018)	EBC	21	39.23	1.41	18	28.04	1.17	morning
		Pelclova D	2020	Czech	Cross-sectional	Mixed NMs	pre-shift (2018)	EBC	21	29.33	0.94	18	28.04	1.17
		Pelclova D	2020	Czech	Cross-sectional	Mixed NMs	post-shift (2018)	EBC	21	39.23	1.41	18	31.45	1.18	afternoon
		Pelclova D	2020	Czech	Cross-sectional	Mixed NMs	pre-shift (2018)	EBC	21	29.33	0.94	18	31.45	1.18
		Pelclova D	2020	Czech	Cross-sectional	Mixed NMs	post-shift (2017)	Plasma	20	92.55	1.04	20	90.46	1.04
		Pelclova D	2020	Czech	Cross-sectional	Mixed NMs	pre-shift (2017)	Plasma	20	91.5	1.57	20	90.46	1.04
		Pelclova D	2020	Czech	Cross-sectional	Mixed NMs	post-shift (2018)	Plasma	21	99.53	1.6	18	86.68	1.61	morning
		Pelclova D	2020	Czech	Cross-sectional	Mixed NMs	pre-shift (2018)	Plasma	21	88.83	1.07	18	86.68	1.61
		Pelclova D	2020	Czech	Cross-sectional	Mixed NMs	post-shift (2018)	Plasma	21	99.53	1.6	18	92.58	1.5	afternoon
		Pelclova D	2020	Czech	Cross-sectional	Mixed NMs	pre-shift (2018)	Plasma	21	88.83	1.07	18	92.58	1.5
		Pelclova D	2020	Czech	Cross-sectional	Mixed NMs	post-shift (2017)	urine	20	21.4	1.98	20	18.97	0.66
		Pelclova D	2020	Czech	Cross-sectional	Mixed NMs	pre-shift (2017)	urine	20	21.27	0.67	20	18.97	0.66
		Pelclova D	2020	Czech	Cross-sectional	Mixed NMs	post-shift (2018)	urine	21	26.16	0.66	18	23.11	0.87	morning
		Pelclova D	2020	Czech	Cross-sectional	Mixed NMs	pre-shift (2018)	urine	21	23.98	0.88	18	23.11	0.87
		Pelclova D	2020	Czech	Cross-sectional	Mixed NMs	post-shift (2018)	urine	21	26.16	0.66	18	25.95	1.09	afternoon
		Pelclova D	2020	Czech	Cross-sectional	Mixed NMs	pre-shift (2018)	urine	21	23.98	0.88	18	25.95	1.09
		Pelclova D	2016	Czech	Cross-sectional	TiO2NPs		EBC	13	94.38	13.42	45	45.27	8.23
		Pelclova D	2016	Czech	Cross-sectional	TiO2NPs		EBC	8	90.11	11.2	45	45.27	8.23
		Pelclova D	2016	Czech	Cross-sectional	TiO2NPs		EBC	9	84.55	13.03	45	45.27	8.23
		Pelclova D	2016	Czech	Cross-sectional	TiO2NPs		EBC	4	59.33	2.78	45	45.27	8.23
		Study	Year	Country	Study design	NM type	detection timepoint	sample source	ni	nim	nis	nc	ncm	ncs
	C6	Pelclova D	2016	Czech	Cross-sectional	IONPs		EBC	14	4.77	0.55	14	2.69	0.3
		Pelclova D	2017	Czech	Cross-sectional	TiO2NPs		EBC	22	4.34	0.4	14	2.66	0.3
		Pelclova D	2017	Czech	cross-sectional	TiO2NPs		EBC	13	7.78	0.86	45	2.9	0.52	Calcination
		Pelclova D	2017	Czech	cross-sectional	TiO2NPs		EBC	8	8.05	0.69	45	2.9	0.52	micronisation
		Pelclova D	2017	Czech	cross-sectional	TiO2NPs		EBC	9	7.4	1.69	45	2.9	0.52	surface coating
		Pelclova D	2017	Czech	cross-sectional	TiO2NPs		EBC	4	3.59	0.24	45	2.9	0.52	research
		Study	Year	Country	Study design	NM type	detection timepoint	sample source	ni	nim	nis	nc	ncm	ncs
	C7	Pelclova D	2016	Czech	Cross-sectional	IONPs		EBC	14	5.47	0.5	14	3.74	0.45
		Pelclova D	2017	Czech	Cross-sectional	TiO2NPs	1-23 year	EBC	22	4.84	0.39	14	3.75	0.49
		Pelclova D	2017	Czech	cross-sectional	TiO2NPs		EBC	13	7.13	1.21	45	3.15	0.76	Calcination
		Pelclova D	2017	Czech	cross-sectional	TiO2NPs		EBC	8	8.01	1.15	45	3.15	0.76	micronisation
		Pelclova D	2017	Czech	cross-sectional	TiO2NPs		EBC	9	7.36	1.32	45	3.15	0.76	surface coating
		Pelclova D	2017	Czech	cross-sectional	TiO2NPs		EBC	4	3.07	0.27	45	3.15	0.76	research
		Study	Year	Country	Study design	NM type	working day	sample source	ni	nim	nis	nc	ncm	ncs
	C8	Pelclova D	2016	Czech	Cross-sectional	IONPs		EBC	14	4.52	0.37	14	2.72	0.35
		Pelclova D	2017	Czech	Cross-sectional	TiO2NPs	1-23 year	EBC	22	3.65	0.3	14	2.66	0.4
		Pelclova D	2017	Czech	cross-sectional	TiO2NPs		EBC	13	6.48	1.16	45	3.69	0.53	Calcination
		Pelclova D	2017	Czech	cross-sectional	TiO2NPs		EBC	8	6.93	1.24	45	3.69	0.53	micronisation
		Pelclova D	2017	Czech	cross-sectional	TiO2NPs		EBC	9	6.76	0.72	45	3.69	0.53	surface coating
		Pelclova D	2017	Czech	cross-sectional	TiO2NPs		EBC	4	3.1	0.13	45	3.69	0.53	research
		Study	Year	Country	Study design	NM type	working day	sample source	ni	nim	nis	nc	ncm	ncs
	C9	Pelclova D	2016	Czech	Cross-sectional	IONPs		EBC	14	4.23	0.39	14	2.31	0.22
		Pelclova D	2017	Czech	Cross-sectional	TiO2NPs	1-23 year	EBC	22	3.36	0.3	14	2.27	0.2
		Pelclova D	2017	Czech	cross-sectional	TiO2NPs		EBC	13	5	1.28	45	2.15	0.36	Calcination
		Pelclova D	2017	Czech	cross-sectional	TiO2NPs		EBC	8	5.72	0.93	45	2.15	0.36	micronisation
		Pelclova D	2017	Czech	cross-sectional	TiO2NPs		EBC	9	5.51	0.81	45	2.15	0.36	surface coating
		Pelclova D	2017	Czech	cross-sectional	TiO2NPs		EBC	4	2.31	0.18	45	2.15	0.36	research
		Study	Year	Country	Study design	NM type	detection timepoint	sample source	ni	nim	nis	nc	ncm	ncs
	C10	Pelclova D	2016	Czech	Cross-sectional	IONPs		EBC	14	3.52	0.27	14	1.75	0.22
		Pelclova D	2017	Czech	Cross-sectional	TiO2NPs	1-23 year	EBC	22	2.66	0.3	14	1.68	0.29
		Pelclova D	2017	Czech	Cross-sectional	TiO2NPs		EBC	13	5.03	1.88	45	1.85	0.41	Calcination
		Pelclova D	2017	Czech	Cross-sectional	TiO2NPs		EBC	8	5.49	0.98	45	1.85	0.41	micronisation
		Pelclova D	2017	Czech	Cross-sectional	TiO2NPs		EBC	9	5.17	0.65	45	1.85	0.41	surface coating
		Pelclova D	2017	Czech	Cross-sectional	TiO2NPs		EBC	4	2.4	0.36	45	1.85	0.41	research
		Study	Year	Country	Study design	NM type	detection timepoint	sample source	ni	nim	nis	nc	ncm	ncs
	C11	Pelclova D	2016	Czech	Cross-sectional	IONPs		EBC	14	0.06	0.02	14	0.03	0.01
		Pelclova D	2017	Czech	Cross-sectional	TiO2NPs	1-23 year	EBC	22	0.04	0.01	14	0.03	0.02
		Pelclova D	2017	Czech	cross-sectional	TiO2NPs		EBC	13	0.08	0.09	45	0.03	0.01	Calcination
		Pelclova D	2017	Czech	cross-sectional	TiO2NPs		EBC	8	0.08	0.02	45	0.03	0.01	micronisation
		Pelclova D	2017	Czech	cross-sectional	TiO2NPs		EBC	9	0.08	0.02	45	0.03	0.01	surface coating
		Pelclova D	2017	Czech	cross-sectional	TiO2NPs		EBC	4	0.05	0.01	45	0.03	0.01	research
		Study	Year	Country	Study design	NM type	detection timepoint	sample source	ni	nim	nis	nc	ncm	ncs
	C12	Pelclova D	2016	Czech	Cross-sectional	IONPs		EBC	14	0.24	0.03	14	0.21	0.03
		Pelclova D	2017	Czech	Cross-sectional	TiO2NPs	1-23 year	EBC	22	0.23	0.02	14	0.2	0.03
		Pelclova D	2017	Czech	cross-sectional	TiO2NPs		EBC	13	0.31	0.06	45	0.15	0.06	Calcination
		Pelclova D	2017	Czech	cross-sectional	TiO2NPs		EBC	8	0.33	0.07	45	0.15	0.06	micronisation
		Pelclova D	2017	Czech	cross-sectional	TiO2NPs		EBC	9	0.32	0.04	45	0.15	0.06	surface coating
		Pelclova D	2017	Czech	cross-sectional	TiO2NPs		EBC	4	0.13	0.02	45	0.15	0.06	research
	C6-12	Study	Year	Country	Study design	NM type	detection timepoint	sample source	ni	nim	nis	nc	ncm	ncs
		Pelclova D	2020	Czech	Cross-sectional	Mixed NMs	post-shift (2017)	EBC	20	12.72	0.36	20	11.54	0.59
		Pelclova D	2020	Czech	Cross-sectional	Mixed NMs	pre-shift (2017)	EBC	20	12.6	0.36	20	11.54	0.59
		Pelclova D	2020	Czech	Cross-sectional	Mixed NMs	post-shift (2018)	EBC	21	15.43	0.36	18	12.95	0.13	morning
		Pelclova D	2020	Czech	Cross-sectional	Mixed NMs	pre-shift (2018)	EBC	21	13.66	0.12	18	12.95	0.13
		Pelclova D	2020	Czech	Cross-sectional	Mixed NMs	post-shift (2018)	EBC	21	15.43	0.36	18	14.14	0.35	afternoon
		Pelclova D	2020	Czech	Cross-sectional	Mixed NMs	pre-shift (2018)	EBC	21	13.66	0.12	18	14.14	0.35
		Pelclova D	2020	Czech	Cross-sectional	Mixed NMs	post-shift (2017)	Plasma	20	93.07	2.09	20	84.71	2.1
		Pelclova D	2020	Czech	Cross-sectional	Mixed NMs	pre-shift (2017)	Plasma	20	86.27	1.57	20	84.71	2.1
		Pelclova D	2020	Czech	Cross-sectional	Mixed NMs	post-shift (2018)	Plasma	21	99	1.6	18	73.85	1.07	morning
		Pelclova D	2020	Czech	Cross-sectional	Mixed NMs	pre-shift (2018)	Plasma	21	81.34	1.06	18	73.85	1.07
		Pelclova D	2020	Czech	Cross-sectional	Mixed NMs	post-shift (2018)	Plasma	21	99	1.6	18	88.29	1.61	afternoon
		Pelclova D	2020	Czech	Cross-sectional	Mixed NMs	pre-shift (2018)	Plasma	21	81.34	1.06	18	88.29	1.61
		Pelclova D	2020	Czech	Cross-sectional	Mixed NMs	post-shift (2017)	urine	20	21.62	0.44	20	18.53	0.44
		Pelclova D	2020	Czech	Cross-sectional	Mixed NMs	pre-shift (2017)	urine	20	19.05	0.67	20	18.53	0.44
		Pelclova D	2020	Czech	Cross-sectional	Mixed NMs	post-shift (2018)	urine	21	18.76	0.66	18	18.31	0.66	morning
		Pelclova D	2020	Czech	Cross-sectional	Mixed NMs	pre-shift (2018)	urine	21	17.23	0.65	18	18.31	0.66
		Pelclova D	2020	Czech	Cross-sectional	Mixed NMs	post-shift (2018)	urine	21	18.76	0.66	18	18.32	0.65	afternoon
		Pelclova D	2020	Czech	Cross-sectional	Mixed NMs	pre-shift (2018)	urine	21	17.23	0.65	18	18.32	0.65
Inflammatory biomarkers	FENO	Study	Year	Country	Study design	NM type	exposure duration	detection time	sample source	ni	nim	nis	nc	ncm	ncs
		Ursini CL	2021	Italy	cross-sectional	SiO2NPs	> 3 weeks	day 3 at a week	EB	6	21	8.5	11	17	9
		Ursini CL	2021	Italy	cross-sectional	Graphene	> 3 weeks	day 3 at a week	EB	6	20.5	8	11	17	9
		Wu WT	2019	China	Panel	mixed NMs	8-11 years	phase 2 (6 months)	EB	81	18.93	9.5	70	22.07	12.94
		Wu WT	2019	China	Panel	mixed NMs	8-11 years	phase 2 (6 months)	EB	66	23.59	14.79	70	22.07	12.94
		Wu WT	2019	China	Panel	mixed NMs	8-11 years	phase 3 (18 months)	EB	73	15.95	8.14	72	19.81	13.09
		Wu WT	2019	China	Panel	mixed NMs	8-11 years	phase 3 (18 months)	EB	69	20.33	11.58	72	19.81	13.09
		Wu WT	2019	China	Panel	mixed NMs	8-11 years	phase 4 (30 months)	EB	67	12.32	8.12	78	13.33	8.31
		Wu WT	2019	China	Panel	mixed NMs	8-11 years	phase 4 (30 months)	EB	65	15.88	11.02	78	13.33	8.31
		Wu WT	2019	China	Panel	mixed NMs	8-11 years	phase 5 (42 months)	EB	52	17.97	10.3	65	16.99	11.56
		Wu WT	2019	China	Panel	mixed NMs	8-11 years	phase 5 (42 months)	EB	55	17.1	11.51	65	16.99	11.56
		Pelclova D	2016	Czech	cross-sectional	TiO2NPs	10.41 years	2012	EB	16	34.13	4.3	20	22.17	3.75
		Pelclova D	2016	Czech	cross-sectional	TiO2NPs	8.93 years	2013	EB	14	27.61	5.55	25	22.39	2.28
		Pelclova D	2016	Czech	cross-sectional	TiO2NPs	15.45 years	office (2013)	EB	22	37.5	5.93	25	22.39	2.28
		Glass DC	2017	Australia	Panel	Mixed NPs		week (Monday morning)	EB	26	20	6.5	54	17	6
		Glass DC	2017	Australia	Panel	Mixed NPs		week (Friday afternoon)	EB	26	20	5.5	54	19	5
		Pelclova D	2018	Czech	cross-sectional	Mixed NPs	17.8 ± 10.0 years	post-shift	EB	20	17.06	8.84	21	15.23	6.7
		Pelclova D	2018	Czech	cross-sectional	Mixed NPs	17.8 ± 10.0 years	pre-shift	EB	20	23.15	10.58	21	15.23	6.7
	IL-6	Study	Year	Country	Study design	NM type	exposure duration	detection time	sample source	ni	nim	nis	nc	ncm	ncs
		Ursini CL	2021	Italy	cross-sectional	SiO2NPs	> 3 weeks	day 3 at a week	serum	6	0.14	0.14	11	0.15	0.07
		Ursini CL	2021	Italy	cross-sectional	Graphene	> 3 weeks	day 3 at a week	serum	6	0.04	0.03	11	0.15	0.07
		Wu WT	2019	China	Panel	mixed NMs	8-11 years	phase 1(baseline)	serum	53	9.27	3.34	35	9.9	4.04
		Wu WT	2019	China	Panel	mixed NMs	8-11 years	phase 1(baseline)	serum	45	9.81	4.2	35	9.9	4.04
		Wu WT	2019	China	Panel	mixed NMs	8-11 years	phase 2 (6 months)	serum	82	5.45	3.83	74	4.35	3.29
		Wu WT	2019	China	Panel	mixed NMs	8-11 years	phase 2 (6 months)	serum	66	5.54	3.95	74	4.35	3.29
		Wu WT	2019	China	Panel	mixed NMs	8-11 years	phase 3 (18 months)	serum	73	6.11	11.35	73	2.79	3.03
		Wu WT	2019	China	Panel	mixed NMs	8-11 years	phase 3 (18 months)	serum	72	3.95	8.53	73	2.79	3.03
		Wu WT	2019	China	Panel	mixed NMs	8-11 years	phase 4 (30 months)	serum	68	3.51	7.77	79	3.89	7.51
		Wu WT	2019	China	Panel	mixed NMs	8-11 years	phase 4 (30 months)	serum	65	1.71	2.2	79	3.89	7.51
		Wu WT	2019	China	Panel	mixed NMs	8-11 years	phase 5 (42 months)	serum	41	2.49	2.4	46	3.06	2.29
		Wu WT	2019	China	Panel	mixed NMs	8-11 years	phase 5 (42 months)	serum	44	2.04	1.61	46	3.06	2.29
		Zhang R	2014	China	cross-sectional	Carbon black NPs	12.5 ± 11.07 years		serum	81	188.32	149.26	104	27.51	44.51
		Zhao L	2018	China	cross-sectional	TiO2NPs	5 (4-9.25) years		serum	83	37.52	43.02	85	10.68	7.08
		Liao HY	2014	China	cross-sectional	Mixed NMs	3.22 years	baseline	serum	65	0.41	0.44	77	0.32	0.27	risk 1
		Liao HY	2014	China	cross-sectional	Mixed NMs	3.22 years	baseline	serum	59	0.35	0.36	77	0.32	0.27	risk 2
		Liao HY	2014	China	cross-sectional	Mixed NMs	3.22 years	six months follow-up	serum	65	0.61	0.31	77	0.55	0.33	risk 1
		Liao HY	2014	China	cross-sectional	Mixed NMs	3.22 years	six months follow-up	serum	59	0.66	0.37	77	0.55	0.33	risk 2
		Fatkhutdinova LM	2016	Russia	cross-sectional	MWCNTs	more than one year		Sputum	10	262.75	22.34	12	47.98	40.79
		Tang JL	2020	China	cross-sectional	Carbon black NPs	more than 6 months		serum	85	158	100.9	106	23.1	26.05
	IL-6 sR	Study	Year	Country	Study design	NM type	exposure duration	detection time	sample source	ni	nim	nis	nc	ncm	ncs
		Wu WT	2019	China	Panel	mixed NMs	8-11 years	phase 1(baseline)	serum	53	35.64	10.1	35	37.88	11.76
		Wu WT	2019	China	Panel	mixed NMs	8-11 years	phase 1(baseline)	serum	46	34.79	10.65	35	37.88	11.76
		Wu WT	2019	China	Panel	mixed NMs	8-11 years	phase 2 (6 months)	serum	82	40.72	11.04	75	46.45	11.87
		Wu WT	2019	China	Panel	mixed NMs	8-11 years	phase 2 (6 months)	serum	68	41.14	11.87	75	46.45	11.87
		Wu WT	2019	China	Panel	mixed NMs	8-11 years	phase 3 (18 months)	serum	73	32.02	12	73	33.87	13.35
		Wu WT	2019	China	Panel	mixed NMs	8-11 years	phase 3 (18 months)	serum	72	33.77	12.01	73	33.87	13.35
		Wu WT	2019	China	Panel	mixed NMs	8-11 years	phase 4 (30 months)	serum	68	31.63	8.87	79	31.52	9.91
		Wu WT	2019	China	Panel	mixed NMs	8-11 years	phase 4 (30 months)	serum	65	31.21	9.24	79	31.52	9.91
		Wu WT	2019	China	Panel	mixed NMs	8-11 years	phase 5 (42 months)	serum	52	49.68	10.61	64	48.57	10.07
		Wu WT	2019	China	Panel	mixed NMs	8-11 years	phase 5 (42 months)	serum	57	46.72	10.2	64	48.57	10.07
		Liao HY	2014	China	cross-sectional	Mixed NMs	3.22 years	baseline	serum	65	4.47	0.18	77	4.48	0.25	risk 1
		Liao HY	2014	China	cross-sectional	Mixed NMs	3.22 years	baseline	serum	59	4.5	0.16	77	4.48	0.25	risk 2
		Liao HY	2014	China	cross-sectional	Mixed NMs	3.22 years	six months follow-up	serum	65	4.6	0.12	77	4.65	0.11	risk 1
		Liao HY	2014	China	cross-sectional	Mixed NMs	3.22 years	six months follow-up	serum	59	4.59	0.13	77	4.65	0.11	risk 2
	IL-8	Study	Year	Country	Study design	NM type	exposure duration	detection time	sample source	ni	nim	nis	nc	ncm	ncs
		Ursini CL	2021	Italy	cross-sectional	SiO2NPs	> 3 weeks	day 3 at a week	serum	6	4.34	5.53	11	4.15	3.44
		Ursini CL	2021	Italy	cross-sectional	Graphene	> 3 weeks	day 3 at a week	serum	6	3.19	2.61	11	4.15	3.44
		Kurjane N	2017	Latvia	cross-sectional	mixed NPs		day 1 at a week	serum	12	3.69	1.57	12	7.15	2.85	welders
		Kurjane N	2017	Latvia	cross-sectional	mixed NPs		day 1 at a week	serum	12	2.01	1.44	12	7.15	2.85	wood
		Kurjane N	2017	Latvia	cross-sectional	mixed NPs		day 4 at a week	serum	12	2.19	1.26	12	3.48	1.17	welders
		Kurjane N	2017	Latvia	cross-sectional	mixed NPs		day 4 at a week	serum	12	2.1	1.25	12	3.48	1.17	wood
		Zhang R	2014	China	cross-sectional	Carbon black NPs	12.5 ± 11.07		serum	81	1117.1	842.12	104	746.3	428.87
		Zhao L	2018	China	cross-sectional	TiO2NPs	5 (4-9.25) years		serum	83	459.48	415.99	85	193.8	125.53
		Fatkhutdinova LM	2016	Russia	cross-sectional	MWCNTs	more than one year		Sputum	10	1753.51	201.91	12	863.84	222.37
		Fatkhutdinova LM	2016	Russia	cross-sectional	MWCNTs	more than one year		serum	10	1217.98	237	12	769.87	214.95
		Tang JL	2020	China	cross-sectional	Carbon black NPs	more than 6 months		serum	85	1	0.65	106	0.71	0.31
	IL-4	Study	Year	Country	design	design1				ni	nim	nis	nc	ncm	ncs
		Pelclova D	2018	Czech		Mixed NPs	17.8 ± 10.0 years	post-shift	EBC	20	14.61	7.34	21	14.24	7.31
		Pelclova D	2018	Czech		Mixed NPs	17.8 ± 10.0 years	pre-shift	EBC	20	14.84	7.4	21	14.24	7.31
		Fatkhutdinova LM	2016	Russia	cross-sectional	MWCNTs	more than one year		Sputum	10	818.86	57.34	12	299.33	108.77
		Fatkhutdinova LM	2016	Russia	cross-sectional	MWCNTs	more than one year		serum	10	47.38	6.3	12	19.46	8.3
	TNF	Study	Year	Country	Study design	NM type	exposure duration	detection time	sample source	ni	nim	nis	nc	ncm	ncs
		Kurjane N	2017	Latvia	cross-sectional	mixed NPs		day 1 at a week	serum	12	3.19	0.61	12	3.43	0.63	welders
		Kurjane N	2017	Latvia	cross-sectional	mixed NPs		day 1 at a week	serum	12	3.93	0.41	12	3.43	0.63	wood
		Kurjane N	2017	Latvia	cross-sectional	mixed NPs		day 4 at a week	serum	12	3.58	0.42	12	3.27	0.47	welders
		Kurjane N	2017	Latvia	cross-sectional	mixed NPs		day 4 at a week	serum	12	4.9	0.75	12	3.27	0.47	wood
		Kurjane N	2017	Latvia	cross-sectional	mixed NPs		day 1 at a week	nasal lavage	12	0.93	0.33	12	0.76	0.4	welders
		Kurjane N	2017	Latvia	cross-sectional	mixed NPs		day 1 at a week	nasal lavage	12	1.48	0.71	12	0.76	0.4	wood
		Kurjane N	2017	Latvia	cross-sectional	mixed NPs		day 4 at a week	nasal lavage	12	1.09	0.29	12	0.88	0.3	welders
		Kurjane N	2017	Latvia	cross-sectional	mixed NPs		day 4 at a week	nasal lavage	12	2.11	0.53	12	0.88	0.3	wood
		Zhang R	2014	China	cross-sectional	Carbon black NPs	12.5 ± 11.07		serum	81	232.36	123.9	104	47.75	47.83
		Zhao L	2018	China	cross-sectional	TiO2NPs	5 (4-9.25) years		serum	83	5.69	6.4	85	2.33	1.87
		Pelclova D	2018	Czech		Mixed NPs	17.8 ± 10.0 years	post-shift	EBC	20	25.29	14.94	21	12.18	5.76
		Pelclova D	2018	Czech		Mixed NPs	17.8 ± 10.0 years	pre-shift	EBC	20	20.99	11.24	21	12.18	5.76
		Fatkhutdinova LM	2016	Russia	cross-sectional	MWCNTs	more than one year		Sputum	10	1512.67	271.88	12	321.41	156.34
		Fatkhutdinova LM	2016	Russia	cross-sectional	MWCNTs	more than one year		serum	10	52.47	9.19	12	20.98	3.66
		Tang JL	2020	China	cross-sectional	Carbon black NPs	more than 6 months		serum	85	141	82.85	106	14.8	47.15
	IL-1β	Study	Year	Country	Study design	NM type	exposure duration	working day	sample source	ni	nim	nis	nc	ncm	ncs
		Zhang R	2014	China	cross-sectional	Carbon black NPs	12.5 ± 11.07		serum	81	11.88	9.03	104	4.16	4.44
		Zhao L	2018	China	cross-sectional	TiO2NPs	5 (4-9.25) years		serum	83	0.04	0.93	85	0.01	0.01
		Fatkhutdinova LM	2016	Russia	cross-sectional	MWCNTs	more than one year		Sputum	10	1988.7	205.71	12	646.9	188.18
		Fatkhutdinova LM	2016	Russia	cross-sectional	MWCNTs	more than one year		serum	10	90.08	23.29	12	36.61	3.86
		Tang JL	2020	China	cross-sectional	Carbon black NPs	more than 6 months		serum	85	6.6	7.25	106	0.64	3.1
	IL-10	Study	Year	Country	Study design	NM type	exposure duration	working day	sample source	ni	nim	nis	nc	ncm	ncs
		Zhao L	2018	China	cross-sectional	TiO2NPs	5 (4-9.25) years		serum	83	0.01	0.12	85	0.01	0.01
		Pelclova D	2018	Czech	cross-sectional	Mixed NPs	17.8 ± 10.0 years	post-shift	EBC	20	36.53	19.11	21	36.72	19.21
		Pelclova D	2018	Czech	cross-sectional	Mixed NPs	17.8 ± 10.0 years	pre-shift	EBC	20	34.42	17.1	21	36.72	19.21
		Fatkhutdinova LM	2016	Russia	cross-sectional	MWCNTs	more than one year		serum	10	18.05	0.41	12	8.4	3.24
	IL-5	Study	Year	Country	Study design	NM type	exposure duration	working day	sample source	ni	nim	nis	nc	ncm	ncs
		Fatkhutdinova LM	2016	Russia	cross-sectional	MWCNTs	more than one year		Sputum	10	1764.37	424.12	12	436.43	173.4
		Fatkhutdinova LM	2016	Russia	cross-sectional	MWCNTs	more than one year		serum	10	22.02	3.77	12	15.24	2.83
		Pelclova D	2018	Czech		Mixed NPs	17.8 ± 10.0 years	post-shift	EBC	20	19.01	9.56	21	19.02	9.79
		Pelclova D	2018	Czech		Mixed NPs	17.8 ± 10.0 years	pre-shift	EBC	20	19.56	9.98	21	19.02	9.79
	CC16	Study	Year	Country	Study design	NM type	exposure duration	detection time	sample source	ni	nim	nis	nc	ncm	ncs
		Vlaanderen J	2017	Netherlands	Cross-sectional	MWCNTs	unclear	phase 1 (June 2013)	serum	9	1.76	0.23	39	2.06	0.35
		Vlaanderen J	2017	Netherlands	Cross-sectional	MWCNTs	unclear	phase 1 (June 2013)	serum	6	2.25	0.25	39	2.06	0.35
		Vlaanderen J	2017	Netherlands	Cross-sectional	MWCNTs	unclear	phase 1 (June 2013)	serum	7	1.9	0.53	39	2.06	0.35
		Vlaanderen J	2017	Netherlands	Cross-sectional	MWCNTs	unclear	phase 1 (October 2013)	serum	2	1.79	0.01	6	1.88	0.1
		Vlaanderen J	2017	Netherlands	Cross-sectional	MWCNTs	unclear	phase 1 (October 2013)	serum	1	1.56	0.01	6	1.88	0.1
		Vlaanderen J	2017	Netherlands	Cross-sectional	MWCNTs	unclear	phase 1 (October 2013)	serum	7	1.79	0.36	6	1.88	0.1
		Wu WT	2019	China	Panel	mixed NMs	8-11 years	phase 1(baseline)	serum	50	5.77	1.85	34	5.03	1.42	risk 1
		Wu WT	2019	China	Panel	mixed NMs	8-11 years	phase 1(baseline)	serum	44	5.17	1.54	34	5.03	1.42	risk 2
		Wu WT	2019	China	Panel	mixed NMs	8-11 years	phase 2 (6 months)	serum	81	5.27	2.06	73	5.7	2.41	risk 1
		Wu WT	2019	China	Panel	mixed NMs	8-11 years	phase 2 (6 months)	serum	67	5.14	2.19	73	5.7	2.41	risk 2
		Wu WT	2019	China	Panel	mixed NMs	8-11 years	phase 3 (18 months)	serum	74	9.52	3.08	73	9.01	2.76	risk 1
		Wu WT	2019	China	Panel	mixed NMs	8-11 years	phase 3 (18 months)	serum	72	9.06	3.52	73	9.01	2.76	risk 2
		Wu WT	2019	China	Panel	mixed NMs	8-11 years	phase 4 (30 months)	serum	68	6.39	2.77	79	6.29	2.26	risk 1
		Wu WT	2019	China	Panel	mixed NMs	8-11 years	phase 4 (30 months)	serum	65	6.02	2.71	79	6.29	2.26	risk 2
		Wu WT	2019	China	Panel	mixed NMs	8-11 years	phase 5 (42 months)	serum	51	4.02	3.24	63	4.46	2.61	risk 1
		Wu WT	2019	China	Panel	mixed NMs	8-11 years	phase 5 (42 months)	serum	56	4.18	2.68	63	4.46	2.61	risk 2
		Zhao L	2018	China	cross-sectional	TiO2NPs	5 (4-9.25) years		serum	83	9.05	5.02	85	10.05	3.92
		Liao HY	2014	China	cross-sectional	Mixed NMs	3.22 years	baseline	serum	65	0.96	0.13	77	0.91	0.19
		Liao HY	2014	China	cross-sectional	Mixed NMs	3.22 years	baseline	serum	59	0.92	0.19	77	0.91	0.19
		Liao HY	2014	China	cross-sectional	Mixed NMs	3.22 years	six months follow-up	serum	65	0.7	0.18	77	0.71	0.19
		Liao HY	2014	China	cross-sectional	Mixed NMs	3.22 years	six months follow-up	serum	59	0.67	0.18	77	0.71	0.19
		Study	Year	Country	Study design	NM type	exposure duration	detection time	sample source	ni	nim	nis	nc	ncm	ncs
	SPA	Vlaanderen J	2017	Netherlands	Cross-sectional	MWCNTs	unclear	phase 1 (June 2013)	serum	9	3.34	0.33	39	3.16	0.58
		Vlaanderen J	2017	Netherlands	Cross-sectional	MWCNTs	unclear	phase 1 (June 2013)	serum	6	3.31	0.3	39	3.16	0.58
		Vlaanderen J	2017	Netherlands	Cross-sectional	MWCNTs	unclear	phase 1 (June 2013)	serum	7	3.02	0.57	39	3.16	0.58
		Vlaanderen J	2017	Netherlands	Cross-sectional	MWCNTs	unclear	phase 1 (October 2013)	serum	2	5.17	0.09	6	5.15	0.2
		Vlaanderen J	2017	Netherlands	Cross-sectional	MWCNTs	unclear	phase 1 (October 2013)	serum	1	4.97	0.01	6	5.15	0.2
		Vlaanderen J	2017	Netherlands	Cross-sectional	MWCNTs	unclear	phase 1 (October 2013)	serum	7	5.18	0.24	6	5.15	0.2
		Zhao L	2018	China	cross-sectional	TiO2NPs	5 (4-9.25) years		serum	83	44.03	14.77	85	46.17	18.93
		Study	Year	Country	Study design	NM type	exposure duration	detection time	sample source	ni	nim	nis	nc	ncm	ncs
	SPD	Vlaanderen J	2017	Netherlands	Cross-sectional	MWCNTs	unclear	phase 1 (June 2013)	serum	9	5	0.2	39	4.78	0.43
		Vlaanderen J	2017	Netherlands	Cross-sectional	MWCNTs	unclear	phase 1 (June 2013)	serum	6	4.68	0.03	39	4.78	0.43
		Vlaanderen J	2017	Netherlands	Cross-sectional	MWCNTs	unclear	phase 1 (June 2013)	serum	7	5.02	0.26	39	4.78	0.43
		Vlaanderen J	2017	Netherlands	Cross-sectional	MWCNTs	unclear	phase 1 (October 2013)	serum	2	0.8	0.03	6	1.16	0.22
		Vlaanderen J	2017	Netherlands	Cross-sectional	MWCNTs	unclear	phase 1 (October 2013)	serum	2	0.96	0.01	6	1.16	0.22
		Vlaanderen J	2017	Netherlands	Cross-sectional	MWCNTs	unclear	phase 1 (October 2013)	serum	7	1.38	0.43	6	1.16	0.22
		Zhao L	2018	China	cross-sectional	TiO2NPs	5 (4-9.25) years		serum	83	3.69	2.73	85	4.54	4.33
	NF-kB	Study	Year	Country	Study design	NM type	exposure duration	detection time	sample source	ni	nim	nis	nc	ncm	ncs
		Wu WT	2019	China	Panel	mixed NMs	8-11 years	phase 1(baseline)	serum	51	0.54	0.2	33	0.53	0.22	risk 1
		Wu WT	2019	China	Panel	mixed NMs	8-11 years	phase 1(baseline)	serum	43	0.6	0.24	33	0.53	0.22	risk 2
		Wu WT	2019	China	Panel	mixed NMs	8-11 years	phase 2 (6 months)	serum	82	0.85	0.52	73	1.09	0.64	risk 1
		Wu WT	2019	China	Panel	mixed NMs	8-11 years	phase 2 (6 months)	serum	67	0.85	0.58	73	1.09	0.64	risk 2
		Wu WT	2019	China	Panel	mixed NMs	8-11 years	phase 3 (18 months)	serum	71	0.79	0.27	67	0.73	0.22	risk 1
		Wu WT	2019	China	Panel	mixed NMs	8-11 years	phase 3 (18 months)	serum	69	0.74	0.24	67	0.73	0.22	risk 2
		Wu WT	2019	China	Panel	mixed NMs	8-11 years	phase 4 (30 months)	serum	66	0.5	0.16	77	0.48	0.12	risk 1
		Wu WT	2019	China	Panel	mixed NMs	8-11 years	phase 4 (30 months)	serum	65	0.48	0.14	77	0.48	0.12	risk 2
		Wu WT	2019	China	Panel	mixed NMs	8-11 years	phase 5 (42 months)	serum	52	1.12	0.45	63	1.05	0.4	risk 1
		Wu WT	2019	China	Panel	mixed NMs	8-11 years	phase 5 (42 months)	serum	57	1.03	0.42	63	1.05	0.4	risk 2
		Wu WT	2019	China	Panel	mixed NMs	8-11 years	phase 1(baseline)	EBC	52	0.88	0.46	33	0.9	0.46	risk 1
		Wu WT	2019	China	Panel	mixed NMs	8-11 years	phase 1(baseline)	EBC	46	0.8	0.42	33	0.9	0.46	risk 2
		Wu WT	2019	China	Panel	mixed NMs	8-11 years	phase 2 (6 months)	EBC	81	0.63	0.2	75	0.71	0.27	risk 1
		Wu WT	2019	China	Panel	mixed NMs	8-11 years	phase 2 (6 months)	EBC	68	0.64	0.24	75	0.71	0.27	risk 2
		Wu WT	2019	China	Panel	mixed NMs	8-11 years	phase 3 (18 months)	EBC	74	1.03	0.35	73	0.87	0.33	risk 1
		Wu WT	2019	China	Panel	mixed NMs	8-11 years	phase 3 (18 months)	EBC	71	1.02	0.34	73	0.87	0.33	risk 2
		Wu WT	2019	China	Panel	mixed NMs	8-11 years	phase 4 (30 months)	EBC	68	0.54	0.15	77	0.56	0.17	risk 1
		Wu WT	2019	China	Panel	mixed NMs	8-11 years	phase 4 (30 months)	EBC	64	0.55	0.11	77	0.56	0.17	risk 2
		Wu WT	2019	China	Panel	mixed NMs	8-11 years	phase 5 (42 months)	EBC	52	1.13	0.52	65	1.19	0.44	risk 1
		Wu WT	2019	China	Panel	mixed NMs	8-11 years	phase 5 (42 months)	EBC	57	1.08	0.45	65	1.19	0.44	risk 2
		Liao HY	2014	China	cross-sectional	Mixed NMs	3.22 years	baseline	serum	65	-0.09	0.22	77	-0.09	0.21	risk 1
		Liao HY	2014	China	cross-sectional	Mixed NMs	3.22 years	baseline	serum	59	-0.13	0.16	77	-0.09	0.21	risk 2
		Liao HY	2014	China	cross-sectional	Mixed NMs	3.22 years	six months follow-up	serum	65	-0.15	0.28	77	-0.02	0.3	risk 1
		Liao HY	2014	China	cross-sectional	Mixed NMs	3.22 years	six months follow-up	serum	59	-0.15	0.26	77	-0.02	0.3	risk 2
		Liao HY	2014	China	cross-sectional	Mixed NMs	3.22 years	baseline	EBC	65	-0.01	0.15	77	-0.06	0.16	risk 1
		Liao HY	2014	China	cross-sectional	Mixed NMs	3.22 years	baseline	EBC	59	-0.01	0.16	77	-0.06	0.16	risk 2
		Liao HY	2014	China	cross-sectional	Mixed NMs	3.22 years	six months follow-up	EBC	65	-0.21	0.17	77	-0.19	0.15	risk 1
		Liao HY	2014	China	cross-sectional	Mixed NMs	3.22 years	six months follow-up	EBC	59	-0.21	0.16	77	-0.19	0.15	risk 2
	CRP	Study	Year	Country	Study design	NM type	exposure duration	detection time	sample source	ni	nim	nis	nc	ncm	ncs
		Wu WT	2019	China	Panel	mixed NMs	8-11 years	phase 1(baseline)	serum	51	0.72	0.6	33	0.61	0.55
		Wu WT	2019	China	Panel	mixed NMs	8-11 years	phase 1(baseline)	serum	46	0.81	0.92	33	0.61	0.55
		Wu WT	2019	China	Panel	mixed NMs	8-11 years	phase 2 (6 months)	serum	74	0.76	0.88	75	0.7	0.77
		Wu WT	2019	China	Panel	mixed NMs	8-11 years	phase 2 (6 months)	serum	67	0.64	0.71	75	0.7	0.77
		Wu WT	2019	China	Panel	mixed NMs	8-11 years	phase 3 (18 months)	serum	69	1	1.05	67	0.81	0.9
		Wu WT	2019	China	Panel	mixed NMs	8-11 years	phase 3 (18 months)	serum	69	1.04	1.08	67	0.81	0.9
		Wu WT	2019	China	Panel	mixed NMs	8-11 years	phase 4 (30 months)	serum	60	0.73	0.8	76	0.75	0.77
		Wu WT	2019	China	Panel	mixed NMs	8-11 years	phase 4 (30 months)	serum	61	0.92	0.83	76	0.75	0.77
		Wu WT	2019	China	Panel	mixed NMs	8-11 years	phase 5 (42 months)	serum	46	1.06	1.23	63	0.94	0.97
		Wu WT	2019	China	Panel	mixed NMs	8-11 years	phase 5 (42 months)	serum	54	0.93	0.94	63	0.94	0.97
		Glass DC	2017	Australia	Panel	Mixed NPs		week (Monday morning)	serum	25	0.3	0.55	42	0.8	0.45
		Glass DC	2017	Australia	Panel	Mixed NPs		week (Friday afternoon)	serum	25	0.5	0.5	42	0.7	0.65
		Zhao L	2018	China	cross-sectional	TiO2NPs	5 (4-9.25) years		serum	83	735.9	691.82	85	575.47	665.54
		Liao HY	2014	China	cross-sectional	Mixed NMs	3.22 years	baseline	serum	65	-0.15	0.55	77	-0.19	0.58	risk 1
		Liao HY	2014	China	cross-sectional	Mixed NMs	3.22 years	baseline	serum	59	-0.17	0.49	77	-0.19	0.58	risk 2
		Liao HY	2014	China	cross-sectional	Mixed NMs	3.22 years	six months follow-up	serum	65	-0.32	0.59	77	-0.39	0.5	risk 1
		Liao HY	2014	China	cross-sectional	Mixed NMs	3.22 years	six months follow-up	serum	59	-0.35	0.55	77	-0.39	0.5	risk 2
		Tang JL	2020	China	cross-sectional	Carbon black NPs	more than 6 months		serum	85	1.2	0.47	106	0.48	0.38
	MPO	Study	Year	Country	Study design	NM type	exposure duration	detection time	sample source	ni	nim	nis	nc	ncm	ncs
		Wu WT	2019	China	Panel	mixed NMs	8-11 years	phase 1(baseline)	serum	51	77.26	53.71	33	63.14	28.91
		Wu WT	2019	China	Panel	mixed NMs	8-11 years	phase 1(baseline)	serum	43	84.61	51.55	33	63.14	28.91
		Wu WT	2019	China	Panel	mixed NMs	8-11 years	phase 2 (6 months)	serum	81	106.97	56.87	74	90.94	36.38
		Wu WT	2019	China	Panel	mixed NMs	8-11 years	phase 2 (6 months)	serum	66	117.94	70.02	74	90.94	36.38
		Wu WT	2019	China	Panel	mixed NMs	8-11 years	phase 3 (18 months)	serum	74	105.16	44.11	73	88.83	47.01
		Wu WT	2019	China	Panel	mixed NMs	8-11 years	phase 3 (18 months)	serum	71	96.79	43	73	88.83	47.01
		Wu WT	2019	China	Panel	mixed NMs	8-11 years	phase 4 (30 months)	serum	68	166.01	79.85	79	171.54	80.19
		Wu WT	2019	China	Panel	mixed NMs	8-11 years	phase 4 (30 months)	serum	65	184.4	94.49	79	171.54	80.19
		Wu WT	2019	China	Panel	mixed NMs	8-11 years	phase 5 (42 months)	serum	51	186.14	128.59	63	164.63	96.94
		Wu WT	2019	China	Panel	mixed NMs	8-11 years	phase 5 (42 months)	serum	57	156.37	102.1	63	164.63	96.94
		Liao HY	2014	China	cross-sectional	Mixed NMs	3.22 years	baseline	serum	65	1.99	0.18	77	1.9	0.23	risk 1
		Liao HY	2014	China	cross-sectional	Mixed NMs	3.22 years	baseline	serum	59	1.95	0.2	77	1.9	0.23	risk 2
		Liao HY	2014	China	cross-sectional	Mixed NMs	3.22 years	six months follow-up	serum	65	1.98	0.25	77	1.93	0.17	risk 1
		Liao HY	2014	China	cross-sectional	Mixed NMs	3.22 years	six months follow-up	serum	59	2	0.25	77	1.93	0.17	risk 2
	Fibrinogen	Study	Year	Country	Study design	NM type	exposure duration	detection time	sample source	ni	nim	nis	nc	ncm	ncs
		Wu WT	2019	China	Panel	mixed NMs	8-11 years	phase 1(baseline)	serum	53	274.17	49.14	35	263.56	45.17
		Wu WT	2019	China	Panel	mixed NMs	8-11 years	phase 1(baseline)	serum	46	286.77	67.83	35	263.56	45.17
		Wu WT	2019	China	Panel	mixed NMs	8-11 years	phase 2 (6 months)	serum	80	263.08	56.28	75	249.49	43.28
		Wu WT	2019	China	Panel	mixed NMs	8-11 years	phase 2 (6 months)	serum	67	261.08	51.43	75	249.49	43.28
		Wu WT	2019	China	Panel	mixed NMs	8-11 years	phase 3 (18 months)	serum	74	217.83	42.33	72	219.14	42.73
		Wu WT	2019	China	Panel	mixed NMs	8-11 years	phase 3 (18 months)	serum	72	225.28	43.47	72	219.14	42.73
		Wu WT	2019	China	Panel	mixed NMs	8-11 years	phase 4 (30 months)	serum	67	225.52	57.38	75	213.5	54.15
		Wu WT	2019	China	Panel	mixed NMs	8-11 years	phase 4 (30 months)	serum	63	218.51	62.15	75	213.5	54.15
		Wu WT	2019	China	Panel	mixed NMs	8-11 years	phase 5 (42 months)	serum	52	225.57	61.48	64	221.2	54.41
		Wu WT	2019	China	Panel	mixed NMs	8-11 years	phase 5 (42 months)	serum	57	219.59	66.26	64	221.2	54.41
		Liao HY	2014	China	cross-sectional	Mixed NMs	3.22 years	baseline	serum	65	2.33	0.08	77	2.34	0.11
		Liao HY	2014	China	cross-sectional	Mixed NMs	3.22 years	baseline	serum	59	2.34	0.08	77	2.34	0.11
		Liao HY	2014	China	cross-sectional	Mixed NMs	3.22 years	six months follow-up	serum	65	2.41	0.09	77	2.4	0.09
		Liao HY	2014	China	cross-sectional	Mixed NMs	3.22 years	six months follow-up	serum	59	2.41	0.09	77	2.4	0.09
	VCAM	Study	Year	Country	Study design	NM type	exposure duration	detection time	sample source	ni	nim	nis	nc	ncm	ncs
		Wu WT	2019	China	Panel	mixed NMs	8-11 years	phase 1(baseline)	serum	53	590.67	178.76	34	612.9	151.48
		Wu WT	2019	China	Panel	mixed NMs	8-11 years	phase 1(baseline)	serum	46	642.79	203.85	34	612.9	151.48
		Wu WT	2019	China	Panel	mixed NMs	8-11 years	phase 2 (6 months)	serum	81	516.37	166.86	75	462.74	160.74
		Wu WT	2019	China	Panel	mixed NMs	8-11 years	phase 2 (6 months)	serum	68	514.06	164.67	75	462.74	160.74
		Wu WT	2019	China	Panel	mixed NMs	8-11 years	phase 3 (18 months)	serum	72	426.52	139.26	71	429.03	127.83
		Wu WT	2019	China	Panel	mixed NMs	8-11 years	phase 3 (18 months)	serum	71	393.77	131.75	71	429.03	127.83
		Wu WT	2019	China	Panel	mixed NMs	8-11 years	phase 4 (30 months)	serum	68	359.93	100.05	79	372.81	101.62
		Wu WT	2019	China	Panel	mixed NMs	8-11 years	phase 4 (30 months)	serum	64	375.79	109.01	79	372.81	101.62
		Wu WT	2019	China	Panel	mixed NMs	8-11 years	phase 5 (42 months)	serum	52	563.16	103.29	64	565.41	106.74
		Wu WT	2019	China	Panel	mixed NMs	8-11 years	phase 5 (42 months)	serum	56	569.2	126.19	64	565.41	106.74
		Zhao L	2018	China	cross-sectional	TiO2NPs	5 (4-9.25) years		serum	83	1378.38	324.32	85	1285.71	477.8
		Liao HY	2014	China	cross-sectional	Mixed NMs	3.22 years	baseline	serum	65	2.61	0.14	77	2.62	0.13
		Liao HY	2014	China	cross-sectional	Mixed NMs	3.22 years	baseline	serum	59	2.58	0.14	77	2.62	0.13
		Liao HY	2014	China	cross-sectional	Mixed NMs	3.22 years	six months follow-up	serum	65	2.69	0.13	77	2.63	0.15
		Liao HY	2014	China	cross-sectional	Mixed NMs	3.22 years	six months follow-up	serum	59	2.69	0.14	77	2.63	0.15
	ICAM	Study	Year	Country	Study design	NM type	exposure duration	detection time	sample source	ni	nim	nis	nc	ncm	ncs
		Wu WT	2019	China	Panel	mixed NMs	8-11 years	phase 1(baseline)	serum	53	463.57	136.36	35	505.42	137.68
		Wu WT	2019	China	Panel	mixed NMs	8-11 years	phase 1(baseline)	serum	46	498.75	150.27	35	505.42	137.68
		Wu WT	2019	China	Panel	mixed NMs	8-11 years	phase 2 (6 months)	serum	81	525.75	197.94	75	443.67	202.98
		Wu WT	2019	China	Panel	mixed NMs	8-11 years	phase 2 (6 months)	serum	67	538.21	218.68	75	443.67	202.98
		Wu WT	2019	China	Panel	mixed NMs	8-11 years	phase 3 (18 months)	serum	73	449.52	137.34	73	421.23	124.21
		Wu WT	2019	China	Panel	mixed NMs	8-11 years	phase 3 (18 months)	serum	71	435.78	138.17	73	421.23	124.21
		Wu WT	2019	China	Panel	mixed NMs	8-11 years	phase 4 (30 months)	serum	68	338.84	119.72	79	331.37	128.31
		Wu WT	2019	China	Panel	mixed NMs	8-11 years	phase 4 (30 months)	serum	65	321.29	132.41	79	331.37	128.31
		Wu WT	2019	China	Panel	mixed NMs	8-11 years	phase 5 (42 months)	serum	52	196.7	54.22	64	222.29	64.61
		Wu WT	2019	China	Panel	mixed NMs	8-11 years	phase 5 (42 months)	serum	56	240.85	83.54	64	222.29	64.61
		Zhao L	2018	China	cross-sectional	TiO2NPs	5 (4-9.25) years		serum	83	570.57	303.96	85	441.51	246.23
		Liao HY	2014	China	cross-sectional	Mixed NMs	3.22 years	baseline	serum	65	2.63	0.17	77	2.6	0.16
		Liao HY	2014	China	cross-sectional	Mixed NMs	3.22 years	baseline	serum	59	2.64	0.17	77	2.6	0.16
		Liao HY	2014	China	cross-sectional	Mixed NMs	3.22 years	six months follow-up	serum	65	2.68	0.17	77	2.59	0.29
		Liao HY	2014	China	cross-sectional	Mixed NMs	3.22 years	six months follow-up	serum	59	2.7	0.2	77	2.59	0.29
		Kuijpers E	2018	Netherlands	cross-sectional	MWCNTs		phase I	blood	9	582.5	78.28	42	387.5	103.59
		Kuijpers E	2018	Netherlands	cross-sectional	MWCNTs		phase I	blood	6	434.38	33.28	42	387.5	103.59
		Kuijpers E	2018	Netherlands	cross-sectional	MWCNTs		phase I	blood	7	533.75	74.53	42	387.5	103.59
		Kuijpers E	2018	Netherlands	cross-sectional	MWCNTs		phase II (5 months)	blood	3	507.5	36.09	6	417.5	60.47
		Kuijpers E	2018	Netherlands	cross-sectional	MWCNTs		phase II (5 months)	blood	2	541.25	0.01	6	417.5	60.47
		Kuijpers E	2018	Netherlands	cross-sectional	MWCNTs		phase II (5 months)	blood	9	620	108.75	6	417.5	60.47
	LTB4	Study	Year	Country	Study design	NM type	exposure duration	detection time	sample source	ni	nim	nis	nc	ncm	ncs
		Pelclova D	2016	Czech	cross-sectional	TiO2NPs	10.41 years	2012	EBC	16	53.07	4.64	20	25.55	1.21
		Pelclova D	2016	Czech	cross-sectional	TiO2NPs	8.93 years	2013	EBC	14	48.95	2.7	25	22.8	0.92
		Pelclova D	2016	Czech	cross-sectional	TiO2NPs	15.45 years	office (2013)	EBC	22	21.61	0.91	25	22.8	0.92
		Pelclova D	2016	Czech	cross-sectional	TiO2NPs	5.93-10.41 years	2013 + 2012	urine	30	286	68	45	330	170
		Pelclova D	2016	Czech	cross-sectional	TiO2NPs	15.45 years	office (2013)	urine	22	330	110	45	330	170
		Pelclova D	2018	Czech	cross-sectional	Mixed NPs	17.8 ± 10.0 years	post-shift	EBC	20	32.59	18.12	21	24.97	12.72
		Pelclova D	2018	Czech	cross-sectional	Mixed NPs	17.8 ± 10.0 years	pre-shift	EBC	20	31.08	17.89	21	24.97	12.72
	LTC4	Study	Year	Country	Study design	NM type	exposure duration	working day	sample source	ni	nim	nis	nc	ncm	ncs
		Pelclova D	2016	Czech	cross-sectional	TiO2NPs	10.41 years	2012	EBC	16	51.65	2.39	20	39.37	1.43
		Pelclova D	2016	Czech	cross-sectional	TiO2NPs	8.93 years	2013	EBC	14	53.44	1.85	25	46.05	1.07
		Pelclova D	2016	Czech	cross-sectional	TiO2NPs	15.45 years	office (2013)	EBC	22	45.5	1.11	25	46.05	1.07
		Pelclova D	2016	Czech	cross-sectional	TiO2NPs	5.93-10.41 years	2013 + 2012	urine	30	51	14	45	104	52
		Pelclova D	2016	Czech	cross-sectional	TiO2NPs	15.45 years	office (2013)	urine	22	93	27	45	104	52
		Pelclova D	2018	Czech	cross-sectional	Mixed NPs	17.8 ± 10.0 years	post-shift	EBC	20	45.99	23.38	21	45.08	23.22
		Pelclova D	2018	Czech	cross-sectional	Mixed NPs	17.8 ± 10.0 years	pre-shift	EBC	20	48.18	24.59	21	45.08	23.22
	LTD4	Study	Year	Country	Study design	NM type	exposure duration	detection time	sample source	ni	nim	nis	nc	ncm	ncs
		Pelclova D	2016	Czech	cross-sectional	TiO2NPs	10.41 years	2012	EBC	16	29.14	1.27	20	23.89	1.14
		Pelclova D	2016	Czech	cross-sectional	TiO2NPs	8.93 years	2013	EBC	14	30.24	1.61	25	25.77	1.41
		Pelclova D	2016	Czech	cross-sectional	TiO2NPs	15.45 years	office (2013)	EBC	22	27.81	0.95	25	25.77	1.41
		Pelclova D	2016	Czech	cross-sectional	TiO2NPs	5.93-10.41 years	2013 + 2012	urine	30	45	8.6	45	103	54
		Pelclova D	2016	Czech	cross-sectional	TiO2NPs	15.45 years	office (2013)	urine	22	91	28	45	103	54
		Pelclova D	2018	Czech	cross-sectional	Mixed NPs	17.8 ± 10.0 years	post-shift	EBC	20	26.8	13.48	21	26.19	13.47
		Pelclova D	2018	Czech	cross-sectional	Mixed NPs	17.8 ± 10.0 years	pre-shift	EBC	20	31.17	14.62	21	26.19	13.47
	LTE4	Study	Year	Country	Study design	NM type	exposure duration	detection time	sample source	ni	nim	nis	nc	ncm	ncs
		Pelclova D	2016	Czech	cross-sectional	TiO2NPs	10.41 years	2012	EBC	16	45.78	2.72	20	32.11	2.76
		Pelclova D	2016	Czech	cross-sectional	TiO2NPs	8.93 years	2013	EBC	14	40.46	1.94	25	33.56	1.01
		Pelclova D	2016	Czech	cross-sectional	TiO2NPs	15.45 years	office (2013)	EBC	22	37.19	1.51	25	33.56	1.01
		Pelclova D	2016	Czech	cross-sectional	TiO2NPs	5.93-10.41 years	2013 + 2012	urine	30	50	16	45	116	63
		Pelclova D	2016	Czech	cross-sectional	TiO2NPs	15.45 years	office (2013)	urine	22	102	37	45	116	63
		Pelclova D	2018	Czech	cross-sectional	Mixed NPs	17.8 ± 10.0 years	post-shift	EBC	20	42.03	19.88	21	32.28	17.51
		Pelclova D	2018	Czech	cross-sectional	Mixed NPs	17.8 ± 10.0 years	pre-shift	EBC	20	41.26	19.42	21	32.28	17.51
	neutrophils	Study	Year	Country	Study design	NM type	exposure duration	detection time	sample source	ni	nim	nis	nc	ncm	ncs
		Fireman E	2017	Israel	cross-sectional	Mixed NPs	26.36 ± 15.86		sputum	25	63.03	24.91	34	52.66	22.83
		Glass DC	2017	Australia	Panel	Mixed NPs		week (Monday morning)	serum	25	3.8	1	42	3.7	1.3
		Glass DC	2017	Australia	Panel	Mixed NPs		week (Friday afternoon)	serum	25	4.2	1.1	42	4.1	1.5
	MIP-1β	Study	Year	Country	Study design	NM type	exposure duration	detection time	sample source	ni	nim	nis	nc	ncm	ncs
		Zhang R	2014	China	cross-sectional	Carbon black NPs	12.5 ± 11.07		serum	81	2694.52	2234.46	104	804.09	665.81
		Tang JL	2020	China	cross-sectional	Carbon black NPs	more than 6 months		serum	85	2.6	1.2	106	0.81	0.53
	MCP-1	Study	Year	Country	Study design	NM type	exposure duration	detection time	sample source	ni	nim	nis	nc	ncm	ncs
		Zhang R	2014	China	cross-sectional	Carbon black NPs	12.5 ± 11.07		serum	81	238.76	86.53	104	254.75	83.61
		Tang JL	2020	China	cross-sectional	Carbon black NPs	more than 6 months		serum	85	0.22	0.06	106	0.24	0.07
